# Supplementary material for: Self-condensation-assisted chemical vapour deposition growth of atomically two-dimensional MOF single-crystals
Source: Nat Commun. 2024 Apr 29;15:3618. doi: 10.1038/s41467-024-48050-5 (PMC11059375; doi:10.1038/s41467-024-48050-5)
Supplement: Supplementary file 3 — Source Data [file 41467_2024_48050_MOESM3_ESM.xlsx]

## Sheet: Figure 4
Figure 4c				Figure 4d				Figure 4e							Figure 4f
	Data	Real-time sensing behaviour			Date	Plot of resistance change			Date 1	MoS2		Date 2	MOF/MoS2			Date
	X	Y			X	Y			X	Y		X	Y			X	Y1	Y2
	0.05157	1.68581			1	123511			0.07171	0.68895		0.05204	-0.0419			NH3	0.04138	0.04138
	0.15361	1.71556			2	211488			0.29498	0.82358		0.27446	-0.0521			TBA	0.01385	0.00112
	0.25562	1.72516			4	378008			0.57455	0.84384		0.5068	-0.01014			TPA	0.02	0.000824402
	0.35764	1.69748			6	481044			0.79701	0.8033		0.72932	-0.01385			IPA	0.03197	0.00103
	0.45987	1.68627			8	623568			1.02894	0.83033		0.95177	-0.00657			2-BA	0.02082	0.00095511
	0.56192	1.64987			10	711058			1.25147	0.73905		1.17428	-0.000951973
	0.66394	1.64689			20	1144830			1.4739	0.68421		1.3967	0.005
	0.76595	1.64872			40	1809000			1.71649	0.77491		1.61918	-0.00938
	0.86794	1.6446			60	2243120			1.93896	0.6964		1.84243	-0.02819
	0.97	1.64712			100	3938620			2.16142	0.71942		2.06515	-0.00814
	1.07203	1.64369							2.3839	0.73567		2.33478	0.03207
	1.17406	1.61802							2.6064	0.68014		2.55729	0.02194
	1.27609	1.59877							2.82889	0.73364		2.77993	-0.01138
	1.37811	1.63521							3.09315	0.44924		3.02649	0.01147
	1.48013	1.61367							3.31562	0.65642		3.24902	0.01195
	1.58288	1.6659							3.55157	0.60895		3.47147	-0.00124
	1.6849	1.6604							3.7741	0.68963		3.69392	0.02232
	1.78693	1.63086							4.03798	0.76003		3.91646	0.00762
	1.88894	1.60267							4.26051	0.62727		4.13896	-0.00243
	1.99097	1.60244							4.48295	0.66049		4.3614	-0.00143
	2.09299	1.64735							4.72173	0.73296		4.58395	0.00181
	2.19499	1.63887							4.94424	0.68556		4.85501	-0.02642
	2.29701	1.62788							5.1667	0.68421		5.07758	-0.02466
	2.39904	1.643							5.3892	0.72281		5.34083	-0.05153
	2.50106	1.65422							5.65352	0.56754		5.56334	0.01942
	2.60309	1.70503							5.87599	0.65778		5.78585	0.03359
	2.70508	1.62467							6.09869	0.78167		6.0181	0.01242
	2.80709	1.59877							6.32117	0.73093		6.24053	0.04914
	2.90909	1.59625							6.54638	0.69437		6.46299	0.03963
	3.01111	1.57148							6.76889	0.72958		6.68547	0.02817
	3.11313	1.5763							7.07484	0.47714		6.90791	0.03083
	3.21514	1.58547							7.29731	0.66591		7.13039	0.03397
	3.31718	1.61825							7.54687	0.67404		7.3548	0.0325
	3.41921	1.58387							7.76943	0.6198		7.57756	-0.00662
	3.52123	1.62742							8.06837	0.47034		7.84585	-0.03262
	3.62325	1.673							8.29099	0.61302		8.06838	-0.00647
	3.72528	1.68192							8.5444	0.66388		8.29083	0.00462
	3.82727	1.71464							8.76692	0.62048		8.52305	0.00314
	3.92927	1.6533							8.98947	0.63066		8.74559	0.0149
	4.03128	1.56299							9.23196	0.63269		8.96804	0.000523577
	4.13339	1.53706							9.45442	0.65778		9.19053	0.03873
	4.23541	1.5506							9.67687	0.67404		9.41301	0.03835
	4.33816	1.52627							9.89939	0.63947		9.6355	0.02094
	4.44019	1.49641							10.1219	0.57976		9.85852	-0.02257
	4.5422	1.50491							10.3444	0.66117		10.0818	0.0539
	4.64421	1.56322							10.5669	0.64354		10.3509	0.03359
	4.74623	1.57974							10.7894	0.57162		10.5734	0.00257
	4.84867	1.59281							11.0474	0.56347		10.7959	0.003
	4.95066	1.53614							11.27	0.55803		11.0436	0.000951955
	5.05282	1.51134							11.5577	0.42813		11.2662	0.03512
	5.15484	1.52443							11.7803	0.54784		11.4886	-0.00843
	5.25687	1.52443							12.0028	0.61913		11.7111	-0.01471
	5.35896	1.47734							12.2267	0.55939		11.9336	-0.01947
	5.46125	1.5265							12.4492	0.59063		12.1561	9.51963e-05
	5.5633	1.55703							12.6716	0.49619		12.3786	0.00238
	5.66532	1.49205							12.8941	0.57026		12.6011	-0.01738
	5.76736	1.57423							13.1167	0.5261		12.8708	-0.03138
	5.86938	1.56597							13.3391	0.50707		13.0933	-0.00319
	5.97138	1.52994							13.5616	0.31701		13.3568	0.03259
	6.07341	1.60175							13.7849	0.46285		13.5795	0.0128
	6.17544	1.60313							14.0076	0.55056		13.802	0.01309
	6.27745	1.61527							14.2408	0.6198		14.0342	-0.00614
	6.37946	1.57286							14.4633	0.57705		14.2566	-0.01966
	6.48147	1.49871							14.6858	0.58995		14.4791	-0.06115
	6.58391	1.48607							14.9083	0.51318		14.7015	-0.09119
	6.68593	1.48975							15.1308	0.50911		14.924	-0.06821
	6.78796	1.52604							15.3951	0.3893		15.1464	-0.1106
	6.88998	1.57515							15.6176	0.56279		15.3694	-0.11985
	6.99199	1.59327							15.8401	0.51047		15.5919	-0.13837
	7.09435	1.5389							16.0762	0.45673		15.8621	-0.10468
	7.19635	1.51364							16.2992	0.43086		16.0847	-0.10745
	7.29836	1.54486							16.5646	0.41519		16.3071	-0.06401
	7.40041	1.50629							16.7871	0.38112		16.5393	-0.06597
	7.50243	1.49687							17.0096	0.38317		16.7618	-0.07741
	7.60446	1.52214							17.2469	0.38658		16.9842	-0.0684
	7.70662	1.48354							17.4694	0.45469		17.2067	-0.04653
	7.80865	1.48148							17.7337	0.33748		17.4292	-0.03233
	7.91067	1.49871							17.9562	0.5227		17.6517	-0.07712
	8.01269	1.45918							18.1786	0.49823		17.8747	-0.07741
	8.11471	1.46884							18.4011	0.42541		18.0972	-0.05134
	8.21673	1.48906							18.6237	0.60488		18.367	-0.05524
	8.31871	1.48377							18.8461	0.45877		18.5895	-0.09524
	8.42073	1.47665							19.0694	0.45945		18.812	-0.0652
	8.52275	1.53844							19.3355	0.29721		19.059	-0.08713
	8.62507	1.5304							19.6137	0.3136		19.2815	-0.02947
	8.72714	1.60977							19.8362	0.38521		19.504	-0.06654
	8.82916	1.56735							20.0887	0.44584		19.7264	-0.08475
	8.93118	1.57584							20.3547	0.40702		19.9489	-0.07745
	9.03319	1.57148							20.5772	0.54445		20.1714	-0.08165
	9.13524	1.52994							20.8021	0.54513		20.3939	-0.06983
	9.23726	1.51869							21.0256	0.51862		20.6164	-0.06006
	9.33926	1.50055							21.2571	0.50707		20.8876	-0.09195
	9.44128	1.52053							21.4795	0.54173		21.1101	-0.06296
	9.54328	1.4971							21.702	0.35999		21.3721	-0.08232
	9.64556	1.48998							21.9246	0.36681		21.5951	-0.08027
	9.74759	1.47205							22.1471	0.4683		21.8175	-0.08399
	9.84961	1.50537							22.3697	0.52882		22.05	-0.05925
	9.95163	1.59097							22.634	0.34839		22.2724	-0.09801
	10.0536	1.5405							22.8564	0.43086		22.4949	-0.08461
	10.1556	1.50124							23.0789	0.48939		22.7173	-0.07598
	10.2576	1.49113							23.3014	0.38726		22.9398	-0.0857
	10.3597	1.53821							23.5238	0.37976		23.1622	-0.0961
	10.4617	1.5506							23.7613	0.42609		23.3854	-0.1043
	10.5637	1.56139							23.9838	0.40293		23.6079	-0.06735
	10.6657	1.55748							24.2062	0.43903		23.8784	-0.07288
	10.7677	1.5327							24.4287	0.40293		24.101	-0.0622
	10.8698	1.47918							24.6932	0.35317		24.3234	-0.0756
	10.9718	1.46217							24.9156	0.47306		24.5555	-0.06811
	11.0739	1.54096							25.1381	0.3709		24.778	-0.07049
	11.1759	1.47803							25.3606	0.40157		25.0005	-0.06887
	11.2779	1.484							25.5836	0.41179		25.223	-0.06926
	11.3799	1.48056							25.8062	0.35385		25.4455	-0.09338
	11.4819	1.50193							26.0287	0.43767		25.6679	-0.11613
	11.5841	1.48906							26.267	0.4077		25.8908	-0.11852
	11.6861	1.4778							26.4894	0.43699		26.1134	-0.11761
	11.7881	1.45159							26.7538	0.24734		26.3833	-0.13221
	11.8901	1.41479							26.9763	0.37022		26.6059	-0.11752
	11.9922	1.42238							27.1988	0.44652		26.8284	-0.14028
	12.0942	1.41248							27.4212	0.41928		27.0764	-0.16047
	12.1962	1.42146							27.6437	0.4506		27.299	-0.1398
	12.2982	1.42882							27.8661	0.35249		27.5214	-0.1642
	12.4004	1.3996							28.1045	0.43154		27.7439	-0.16038
	12.5024	1.44101							28.3271	0.41451		27.9664	-0.17213
	12.6046	1.41133							28.5858	0.44175		28.189	-0.15231
	12.7067	1.42997							28.8084	0.35658		28.4115	-0.15885
	12.8087	1.43181							29.0955	0.20085		28.634	-0.16033
	12.9107	1.44216							29.318	0.39816		28.9043	-0.20748
	13.0127	1.44469							29.5405	0.43426		29.1268	-0.21494
	13.1147	1.42974							29.7743	0.58316		29.3904	-0.18254
	13.2167	1.41133							29.9968	0.51522		29.613	-0.17939
	13.3188	1.40834							30.2192	0.47306		29.8355	-0.18359
	13.421	1.36759							30.4417	0.47102		30.0667	-0.1749
	13.523	1.36459							30.6642	0.45332		30.2892	-0.1973
	13.625	1.3897							30.8867	0.48598		30.5117	-0.23024
	13.727	1.41364							31.1091	0.43903		30.7342	-0.21809
	13.829	1.38693							31.3734	0.31701		30.9567	-0.19797
	13.931	1.35883							31.5994	0.44856		31.1793	-0.18025
	14.0331	1.39706							31.8221	0.45332		31.4021	-0.18612
	14.1353	1.40788							32.0446	0.32247		31.6247	-0.20753
	14.2373	1.36989							32.313	0.24461		31.8935	-0.17962
	14.3393	1.36229							32.5354	0.37362		32.1163	-0.20925
	14.4414	1.42307							32.7804	0.36544		32.3388	-0.24559
	14.5434	1.40374							33.0029	0.49007		32.5724	-0.2543
	14.6454	1.39338							33.2253	0.3559		32.7948	-0.2653
	14.7475	1.37887							33.4478	0.38794		33.0173	-0.28918
	14.85	1.43756							33.7122	0.18648		33.2397	-0.26659
	14.952	1.44699							33.9346	0.33953		33.4622	-0.23421
	15.0541	1.45274							34.1572	0.3368		33.6846	-0.23005
	15.1561	1.4486							34.3797	0.38589		33.9095	-0.20232
	15.2581	1.44538							34.6024	0.36885		34.1322	-0.19955
	15.3601	1.39292							34.8249	0.38998		34.4007	-0.22015
	15.4629	1.38233							35.0473	0.39407		34.6232	-0.24272
	15.565	1.38118							35.3007	0.28287		34.8457	-0.19807
	15.667	1.40581							35.5232	0.25486		35.0925	-0.22388
	15.769	1.43848							35.7457	0.27467		35.3151	-0.21958
	15.871	1.44377							35.9682	0.23367		35.5376	-0.22546
	15.9731	1.42307							36.2325	0.18648		35.76	-0.27391
	16.0751	1.39384							36.455	0.3818		35.9826	-0.29158
	16.1771	1.36344							36.6775	0.36203		36.2051	-0.27659
	16.2791	1.33625							36.9	0.29653		36.4275	-0.2887
	16.3811	1.30859							37.1224	0.24529		36.6501	-0.25808
	16.4831	1.3215							37.3456	0.23367		36.9188	-0.25009
	16.5852	1.33141							37.6483	0.08167		37.1414	-0.272
	16.6872	1.30259							37.9125	0.01099		37.4058	-0.26253
	16.7892	1.28552							38.135	0.19606		37.6283	-0.2398
	16.8913	1.31666							38.3574	0.22342		37.8508	-0.24358
	16.9933	1.27675							38.6522	0.04943		38.0832	-0.25444
	17.0954	1.3049							38.8746	0.13581		38.3056	-0.22044
	17.1975	1.31666							39.1072	0.19948		38.5281	-0.23622
	17.2995	1.31204							39.3715	0.10361		38.7506	-0.21632
	17.4015	1.2442							39.6131	0.22136		38.973	-0.22536
	17.5035	1.25044							39.8356	0.22615		39.1955	-0.23574
	17.6055	1.20724							40.0581	0.23094		39.419	-0.22684
	17.7075	1.21995							40.2855	0.21726		39.6415	-0.23263
	17.8095	1.2816							40.508	0.20905		39.911	-0.17308
	17.9115	1.30328							40.7723	0		40.1336	-0.20141
	18.0136	1.34547							40.9948	0.15704		40.3561	-0.23425
	18.1156	1.34363							41.2172	0.21795		40.5882	-0.24578
	18.2176	1.33349							41.4397	0.25144		40.8107	-0.21647
	18.3196	1.32196							41.6622	0.29516		41.0331	-0.18937
	18.4217	1.31896							41.8847	0.31428		41.2556	-0.17475
	18.5237	1.33694							42.1203	0.28629		41.478	-0.18512
	18.6257	1.30835							42.3428	0.24871		41.7005	-0.20481
	18.7285	1.3298							42.5652	0.12143		41.923	-0.18244
	18.8305	1.30812							42.8004	0.2241		42.1455	-0.23196
	18.9326	1.33441							43.0229	0.25281		42.416	-0.24186
	19.0346	1.32058							43.2453	0.2029		42.6385	-0.21312
	19.1367	1.3132							43.4681	0.21111		42.8609	-0.23961
	19.2387	1.31596							43.7346	0.03502		43.1079	-0.21962
	19.3407	1.29659							43.957	0.26784		43.3304	-0.24392
	19.4427	1.29636							44.1795	0.14335		43.5528	-0.24358
	19.5447	1.29867							44.402	0.15978		43.7753	-0.2731
	19.6467	1.28829							44.6257	0.26648		43.998	-0.26965
	19.7488	1.21348							44.8483	0.22		44.2205	-0.26042
	19.8512	1.24328							45.1457	-0.05154		44.443	-0.2365
	19.9532	1.25321							45.3682	0.19264		44.6656	-0.27899
	20.0552	1.2726							45.6222	0.24188		44.9351	-0.23349
	20.1572	1.2599							45.8447	0.16731		45.1576	-0.24296
	20.2592	1.25067							46.0672	0.2241		45.4216	-0.25348
	20.3612	1.18759							46.3519	0.10704		45.6441	-0.25463
	20.4632	1.21001							46.5743	0.25554		45.8666	-0.27813
	20.5652	1.23358							46.8096	0.30677		46.0994	-0.23899
	20.6673	1.24628							47.0321	0.27946		46.3219	-0.24325
	20.7693	1.24212							47.2546	0.3252		46.5443	-0.23292
	20.8713	1.24443							47.4771	0.27399		46.7668	-0.24463
	20.9734	1.21625							47.6995	0.2897		46.9893	-0.22503
	21.0755	1.20493							47.922	0.27058		47.2118	-0.24908
	21.1775	1.21949							48.1449	0.27058		47.4354	-0.25147
	21.2796	1.23704							48.3674	0.24256		47.6579	-0.23803
	21.3816	1.2509							48.6341	0.24734		47.9274	-0.20017
	21.4836	1.21071							48.8567	0.36953		48.15	-0.21757
	21.5856	1.20192							49.0792	0.27741		48.3724	-0.23703
	21.6876	1.21602							49.3143	0.29175		48.6055	-0.2854
	21.7896	1.25575							49.5368	0.43971		48.828	-0.28564
	21.8917	1.23658							49.7592	0.42064		49.0504	-0.28066
	21.9937	1.24512							49.9818	0.48802		49.2729	-0.3148
	22.0957	1.29682							50.2042	0.48734		49.4954	-0.25851
	22.1977	1.35077							50.4267	0.69234		49.7179	-0.29723
	22.2998	1.35999							50.6493	0.69369		49.9403	-0.30901
	22.4018	1.31573							50.8724	0.71807		50.1629	-0.31289
	22.5038	1.27237							51.1385	0.64761		50.4318	-0.3228
	22.6058	1.28921							51.3612	0.73364		50.6543	-0.35338
	22.7078	1.34294							51.5836	0.83979		50.8769	-0.36483
	22.81	1.32749							51.8196	0.86207		51.1242	-0.33253
	22.9121	1.35238							52.0421	0.89851		51.3467	-0.29728
	23.0141	1.37703							52.2645	0.93695		51.5692	-0.27583
	23.1161	1.30766							52.4871	1.10047		51.7916	-0.27985
	23.2182	1.26475							52.7514	1.03929		52.0142	-0.28392
	23.3202	1.2629							52.9739	1.23398		52.2367	-0.30872
	23.4225	1.33072							53.1964	1.23599		52.4592	-0.33885
	23.5245	1.36436							53.4189	1.18303		52.6818	-0.36929
	23.6266	1.3715							53.6443	1.31097		52.9529	-0.3726
	23.7286	1.34224							53.8668	1.34307		53.1755	-0.34619
	23.8306	1.34155							54.0893	1.3678		53.4374	-0.34633
	23.9326	1.29198							54.3248	1.32168		53.66	-0.34504
	24.0346	1.34201							54.5472	1.28956		53.8824	-0.35443
	24.1366	1.41502							54.7697	1.28488		54.1153	-0.3446
	24.2386	1.4233							55.0341	1.20717		54.3378	-0.42331
	24.3406	1.39891							55.2565	1.35511		54.5602	-0.41208
	24.4427	1.45044							55.479	1.35176		54.7826	-0.42135
	24.5447	1.49159							55.7015	1.40588		55.0052	-0.46154
	24.6467	1.44515							55.9239	1.48393		55.2276	-0.41544
	24.7488	1.4778							56.1623	1.4886		55.4526	-0.43613
	24.8509	1.47573							56.3848	1.56053		55.6751	-0.46745
	24.9529	1.40075							56.6487	1.48527		55.9447	-0.44655
	25.0549	1.38762							56.9131	1.34976		56.1672	-0.43824
	25.1569	1.38463							57.154	1.53124		56.3897	-0.43364
	25.2589	1.41225							57.3764	1.50126		56.6205	-0.46173
	25.3609	1.3374							57.5989	1.43658		56.843	-0.42859
	25.463	1.3586							57.8323	1.55987		57.0654	-0.42091
	25.565	1.3457							58.0547	1.63901		57.2879	-0.4477
	25.667	1.30074							58.2772	1.62373		57.5104	-0.44089
	25.7691	1.34547							58.4997	1.59713		57.7328	-0.39802
	25.8711	1.29013							58.7222	1.53524		57.9565	-0.43421
	25.9731	1.3132							58.9447	1.62505		58.179	-0.44655
	26.0751	1.3351							59.1671	1.57917		58.4489	-0.40196
	26.1771	1.33602							59.3907	1.63502		58.6714	-0.42154
	26.2795	1.2809							59.6584	1.60511		58.8939	-0.45212
	26.3815	1.33763							59.8809	1.60843		59.1407	-0.45558
	26.4835	1.351							60.1034	1.61774		59.3632	-0.42327
	26.5855	1.34662							60.3299	1.68883		59.5856	-0.43229
	26.6876	1.39614							60.5942	1.49926		59.8081	-0.39586
	26.7896	1.3132							60.8404	1.66824		60.0306	-0.38819
	26.8916	1.39085							61.0629	1.61442		60.2531	-0.39802
	26.9937	1.3457							61.2853	1.73793		60.4756	-0.42154
	27.0957	1.32657							61.5078	1.79692		60.6981	-0.38675
	27.1977	1.33003							61.7303	1.80619		60.9681	-0.39702
	27.2997	1.28759							61.9946	1.63436		61.1906	-0.41549
	27.4018	1.34086							62.2172	1.81943		61.4539	-0.40061
	27.5038	1.29521							62.4397	1.85253		61.6765	-0.42667
	27.6058	1.27606							62.6621	1.74191		61.8989	-0.4212
	27.7079	1.3298							62.8846	1.77571		62.1323	-0.40215
	27.8099	1.31988							63.1071	1.91865		62.3548	-0.39217
	27.9119	1.37473							63.3454	1.81347		62.5772	-0.40469
	28.0139	1.36575							63.5678	1.93913		62.7997	-0.40834
	28.116	1.35008							63.7903	1.99919		63.0221	-0.36996
	28.218	1.32403							64.0128	2.04271		63.2446	-0.38905
	28.32	1.33141							64.2352	1.99589		63.4685	-0.41727
	28.4221	1.25298							64.4578	1.91138		63.691	-0.43959
	28.5241	1.26798							64.6802	1.9345		63.9601	-0.41333
	28.6264	1.2569							64.9027	2.03546		64.1828	-0.42394
	28.7284	1.27121							65.1699	2.01106		64.4053	-0.40656
	28.8304	1.27767							65.3924	1.986		64.6374	-0.41467
	28.9325	1.28206							65.68	1.74655		64.8599	-0.43541
	29.0345	1.26683							65.9025	1.94903		65.0824	-0.42931
	29.1367	1.29521							66.1503	1.98204		65.3049	-0.44026
	29.2387	1.23288							66.374	1.89089		65.5274	-0.46802
	29.3407	1.23242							66.5964	1.92856		65.7499	-0.42413
	29.4427	1.19499							66.8188	2.01238		65.9737	-0.39016
	29.5447	1.21186							67.0414	1.94243		66.1962	-0.41626
	29.6468	1.26452							67.2711	1.9728		66.4654	-0.41803
	29.7488	1.20747							67.4935	2.02162		66.6879	-0.40695
	29.8508	1.21071							67.7578	1.85583		66.9103	-0.42264
	29.9528	1.2151							67.9803	1.97544		67.1571	-0.40359
	30.0548	1.24305							68.2028	1.92459		67.3796	-0.42125
	30.1568	1.21995							68.4253	1.94243		67.6021	-0.42672
	30.2591	1.21394							68.7148	1.89882		67.8246	-0.40872
	30.3611	1.24512							68.9373	1.92195		68.0471	-0.40009
	30.4631	1.27467							69.1792	1.92195		68.2696	-0.38378
	30.5651	1.2989							69.4017	2.01106		68.492	-0.3855
	30.6672	1.31066							69.6242	2.06446		68.7146	-0.42979
	30.7692	1.27398							69.861	2.0987		68.9857	-0.41371
	30.8712	1.28552							70.0835	2.09936		69.2083	-0.4105
	30.9732	1.29082							70.3059	2.06973		69.4704	-0.42907
	31.0752	1.31043							70.5284	2.09936		69.6929	-0.41232
	31.1772	1.36598							70.7509	2.0829		69.9154	-0.39006
	31.2792	1.41962							70.9734	2.14147		70.1488	-0.40762
	31.3812	1.35169							71.2377	1.89684		70.3712	-0.37788
	31.4833	1.38417							71.4602	2.05589		70.5937	-0.38512
	31.5853	1.37703							71.6826	1.99457		70.8162	-0.38109
	31.6873	1.31596							71.9052	2.07631		71.0386	-0.42629
	31.7894	1.31758							72.1276	2.03744		71.2611	-0.42619
	31.8914	1.27421							72.3637	2.07039		71.4851	-0.41184
	31.9934	1.18019							72.5862	2.01964		71.7076	-0.40719
	32.0954	1.20539							72.8086	2.07697		71.9766	-0.41376
	32.1974	1.23104							73.0312	2.11252		72.1992	-0.43743
	32.2995	1.28967							73.2536	2.09146		72.4216	-0.45164
	32.4015	1.29106							73.4761	2.14805		72.6538	-0.39764
	32.5035	1.28413							73.6986	2.19341		72.8763	-0.37917
	32.6056	1.24536							73.9223	2.13226		73.0988	-0.42783
	32.7076	1.2846							74.184	2.22428		73.3213	-0.40114
	32.8096	1.39453							74.4066	2.19735		73.5437	-0.44367
	32.9117	1.33256							74.6291	2.23019		73.7662	-0.43042
	33.014	1.25113							74.8688	2.23676		73.9892	-0.41175
	33.116	1.24974							75.0914	2.18881		74.2117	-0.42043
	33.218	1.25205							75.3138	2.31613		74.4818	-0.42154
	33.3201	1.2666							75.5363	2.39602		74.7043	-0.44079
	33.4221	1.29452							75.7587	2.42415		74.9271	-0.41501
	33.5241	1.33971							75.9813	2.18158		75.1736	-0.39327
	33.6262	1.24328							76.2037	2.21377		75.3961	-0.43224
	33.7283	1.28413							76.427	2.30105		75.6185	-0.42274
	33.8303	1.27883							76.6887	2.29318		75.841	-0.39116
	33.9323	1.29221							76.9112	2.26038		76.0635	-0.37227
	34.0343	1.38279							77.1337	2.25645		76.286	-0.39865
	34.1363	1.37404							77.3736	2.2571		76.5085	-0.41424
	34.2383	1.32841							77.6379	2.11055		76.731	-0.43873
	34.3404	1.35031							77.875	2.2407		77.003	-0.4661
	34.4424	1.32818							78.1393	2.1145		77.2255	-0.47023
	34.5444	1.29429							78.3756	2.28269		77.4873	-0.45395
	34.6469	1.28044							78.5982	2.24857		77.7098	-0.46505
	34.7489	1.31596							78.8206	2.35871		77.9325	-0.42423
	34.8509	1.2749							79.0431	2.33185		78.1652	-0.39778
	34.9529	1.20886							79.2656	2.37311		78.3876	-0.43589
	35.055	1.23981							79.4882	2.4588		78.6113	-0.35563
	35.157	1.26798							79.7106	2.40125		78.8345	-0.41323
	35.259	1.26683							79.9331	2.40518		79.057	-0.42619
	35.361	1.28367							80.2003	2.38817		79.2795	-0.39759
	35.463	1.26244							80.4352	2.41957		79.5022	-0.37994
	35.565	1.31896							80.6967	2.32006		79.7248	-0.36378
	35.6671	1.29152							80.9193	2.37115		79.992	-0.37207
	35.7692	1.28344							81.1419	2.36395		80.2147	-0.38891
	35.8712	1.29036							81.3827	2.35478		80.438	-0.40714
	35.9732	1.28575							81.6052	2.32858		80.6699	-0.44751
	36.0752	1.28644							81.8277	2.31023		80.8924	-0.41832
	36.1772	1.34432							82.0503	2.49603		81.1149	-0.33128
	36.2793	1.30951							82.2728	2.45357		81.3374	-0.3516
	36.382	1.37081							82.4952	2.43592		81.5599	-0.38051
	36.484	1.36598							82.7177	2.44834		81.7823	-0.35309
	36.5861	1.37588							82.941	2.48428		82.0063	-0.38032
	36.6881	1.41617							83.2037	2.44573		82.2288	-0.40983
	36.7901	1.43526							83.4263	2.53259		82.4982	-0.3785
	36.8921	1.38901							83.6488	2.432		82.7207	-0.40469
	36.9941	1.41271							83.8894	2.53193		82.9432	-0.41727
	37.0961	1.38924							84.1119	2.41957		83.1913	-0.36704
	37.1981	1.34708							84.3344	2.43788		83.4138	-0.40325
	37.3002	1.31297							84.5569	2.37115		83.6363	-0.42591
	37.4022	1.34017							84.7793	2.49864		83.8588	-0.41155
	37.5042	1.35653							85.0019	2.53715		84.0813	-0.40978
	37.6062	1.35837							85.2243	2.47644		84.3038	-0.41208
	37.7083	1.2959							85.4471	2.59128		84.5263	-0.40234
	37.8103	1.29959							85.7142	2.7104		84.7488	-0.42466
	37.9123	1.34685							85.9786	2.3646		85.0173	-0.45169
	38.0144	1.2899							86.2598	2.39079		85.2402	-0.49787
	38.1164	1.33579							86.4822	2.54172		85.5033	-0.46207
	38.2184	1.40259							86.7177	2.4601		85.7258	-0.46317
	38.3204	1.4088							86.9403	2.57042		85.9486	-0.49239
	38.4224	1.37657							87.1628	2.60496		86.1821	-0.46706
	38.5244	1.38233							87.4384	2.34365		86.4046	-0.51691
	38.6265	1.38739							87.6609	2.5991		86.627	-0.51768
	38.7285	1.37243							87.8975	2.57759		86.8495	-0.49921
	38.8306	1.33487							88.12	2.64274		87.0719	-0.4796
	38.9326	1.37542							88.3425	2.56911		87.2944	-0.47499
	39.0346	1.34731							88.565	2.59779		87.5188	-0.47019
	39.1366	1.34547							88.7875	2.67788		87.7414	-0.52191
	39.2387	1.37519							89.01	2.58215		88.0092	-0.51523
	39.3407	1.33556							89.2328	2.62776		88.2318	-0.47879
	39.4428	1.31873							89.4974	2.46794		88.4542	-0.49816
	39.5448	1.38049							89.7235	2.6017		88.6865	-0.45808
	39.6469	1.38878							89.9461	2.58802		88.909	-0.54101
	39.7489	1.3042							90.1686	2.49538		89.1315	-0.53076
	39.8509	1.33118							90.4026	2.47252		89.354	-0.50979
	39.9529	1.34939							90.6252	2.67137		89.5765	-0.48763
	40.0549	1.32888							90.8476	2.67202		89.799	-0.47292
	40.1569	1.36183							91.0701	2.61864		90.0214	-0.48081
	40.259	1.34824							91.2926	2.66161		90.2458	-0.45246
	40.361	1.36575							91.557	2.43461		90.5154	-0.51922
	40.4633	1.33487							91.7794	2.7234		90.7379	-0.54563
	40.5654	1.3049							92.0019	2.7916		90.9603	-0.52129
	40.6675	1.30259							92.2269	2.79873		91.2061	-0.5411
	40.7695	1.30121							92.4496	2.83441		91.4286	-0.58019
	40.8715	1.33671							92.672	2.67267		91.651	-0.55434
	40.9735	1.32888							92.906	2.7195		91.8735	-0.57302
	41.0755	1.35515							93.1285	2.65445		92.096	-0.57807
	41.1776	1.34109							93.351	2.56129		92.3185	-0.56685
	41.2796	1.38486							93.5735	2.65641		92.541	-0.54361
	41.3816	1.42882							93.796	2.63036		92.7635	-0.50378
	41.4836	1.4111							94.0185	2.69999		93.0349	-0.48576
	41.5857	1.43273							94.2409	2.80068		93.2575	-0.51777
	41.6879	1.37542							94.4638	2.72015		93.5192	-0.55472
	41.7899	1.36344							94.7101	2.56455		93.7417	-0.59652
	41.8919	1.35123							94.9364	2.63427		93.9642	-0.61555
	41.9939	1.32818							95.1589	2.7117		94.1976	-0.59334
	42.096	1.37358							95.3814	2.82209		94.42	-0.54231
	42.198	1.38785							95.6038	2.69154		94.6425	-0.62658
	42.3	1.38647							95.8263	2.76108		94.865	-0.58207
	42.402	1.38118							96.0489	2.68503		95.0874	-0.60938
	42.504	1.38486							96.2713	2.66487		95.3099	-0.5799
	42.606	1.37864							96.494	2.5502		95.5338	-0.54149
	42.7081	1.35561							96.7378	2.60105		95.7563	-0.52422
	42.8101	1.3457							96.9603	2.7195		96.0245	-0.48792
	42.9122	1.3844							97.1828	2.68829		96.2471	-0.55968
	43.0143	1.41663							97.4178	2.67332		96.4708	-0.57783
	43.1164	1.44009							97.6403	2.66552		96.7026	-0.55751
	43.2186	1.42376							97.8627	2.64534		96.9251	-0.54698
	43.3206	1.45734							98.0852	2.64143		97.1476	-0.53601
	43.4226	1.40811							98.3077	2.69284		97.3701	-0.54221
	43.5247	1.43595							98.5302	2.57172		97.5925	-0.55742
	43.6267	1.38624							98.7573	2.70259		97.815	-0.55881
	43.7287	1.32127							98.9798	2.8156		98.0376	-0.57677
	43.8308	1.34109							99.2439	2.75134		98.2602	-0.53552
	43.9327	1.33095							99.4665	2.79549		98.5305	-0.54476
	44.0348	1.3185							99.6889	2.71105		98.753	-0.49297
	44.1368	1.33833							99.9227	2.88562		98.9755	-0.52124
	44.2388	1.36252							100.145	2.80717		99.2233	-0.57354
	44.3408	1.41248							100.368	2.82079		99.4459	-0.62711
	44.4435	1.41525							100.59	2.68829		99.6683	-0.60846
	44.5455	1.39568							100.813	2.789		99.8908	-0.60509
	44.6476	1.40351							101.035	2.82144		100.113	-0.6409
	44.7496	1.35307							101.258	2.84219		100.336	-0.63646
	44.8516	1.34939							101.48	2.8156		100.558	-0.63757
	44.9536	1.31804							101.748	2.84414		100.781	-0.62345
	45.0556	1.33095							101.971	2.76173		101.052	-0.6274
	45.1576	1.29244							102.193	2.77147		101.274	-0.62133
	45.2597	1.32219							102.428	2.85386		101.535	-0.6302
	45.3617	1.30974							102.693	2.64859		101.758	-0.63685
	45.4637	1.2666							102.93	2.75523		101.98	-0.63323
	45.5657	1.29521							103.153	2.74159		102.214	-0.60133
	45.6677	1.34224							103.375	2.76368		102.436	-0.63029
	45.7698	1.29728							103.597	2.77731		102.659	-0.62783
	45.8718	1.30812							103.82	2.77666		102.881	-0.65339
	45.9738	1.27744							104.042	2.68438		103.104	-0.64842
	46.0758	1.30074							104.265	2.79549		103.326	-0.59806
	46.1779	1.25505							104.488	2.82404		103.55	-0.61603
	46.2799	1.26498							104.811	2.5815		103.772	-0.61381
	46.3819	1.2382							105.034	2.7182		104.042	-0.60008
	46.4839	1.23196							105.258	2.7052		104.264	-0.61516
	46.5859	1.18158							105.481	2.7299		104.487	-0.61945
	46.6879	1.24512							105.703	2.76822		104.719	-0.62918
	46.7902	1.24743							105.937	2.79095		104.941	-0.67987
	46.8922	1.25852							106.159	2.86359		105.164	-0.70564
	46.9943	1.30144							106.382	2.8169		105.386	-0.67514
	47.0963	1.24189							106.604	2.41434		105.609	-0.60861
	47.1983	1.1691							106.827	2.8383		105.831	-0.56584
	47.3003	1.17858							107.049	2.79744		106.054	-0.57489
	47.4026	1.24559							107.272	2.68048		106.276	-0.54476
	47.5046	1.21117							107.494	2.68634		106.547	-0.57509
	47.6066	1.2569							107.761	2.60235		106.769	-0.61121
	47.7086	1.24512							107.984	2.70975		106.992	-0.61877
	47.8107	1.23173							108.206	2.67398		107.239	-0.60114
	47.9127	1.25967							108.441	2.66747		107.462	-0.60552
	48.0147	1.30236							108.664	2.60235		107.684	-0.63116
	48.1168	1.27998							108.886	2.5652		107.907	-0.6208
	48.2188	1.25067							109.109	2.72015		108.129	-0.62456
	48.3209	1.31343							109.331	2.77147		108.352	-0.60856
	48.4229	1.31527							109.554	2.76822		108.574	-0.6115
	48.5249	1.2816							109.776	2.55542		108.797	-0.63829
	48.627	1.25205							109.999	2.61017		109.064	-0.59285
	48.7291	1.26729							110.266	2.53389		109.287	-0.62152
	48.8311	1.28736							110.488	2.61278		109.552	-0.60817
	48.9331	1.30997							110.711	2.64078		109.774	-0.60514
	49.0351	1.26706							110.944	2.51758		109.997	-0.59666
	49.1372	1.25621							111.208	2.36919		110.23	-0.59074
	49.2392	1.26198							111.447	2.52802		110.452	-0.5878
	49.3412	1.28298							111.67	2.61213		110.675	-0.57677
	49.4432	1.25829							111.892	2.58541		110.897	-0.62615
	49.5453	1.30536							112.115	2.55998		111.12	-0.563
	49.6473	1.3351							112.337	2.43853		111.342	-0.58202
	49.7493	1.31135							112.56	2.3849		111.565	-0.58948
	49.8513	1.33487							112.782	2.35543		111.788	-0.59724
	49.9533	1.33602							113.047	2.27613		112.058	-0.59107
	50.0553	1.32703							113.27	2.37508		112.28	-0.62509
	50.1574	1.34547							113.493	2.39079		112.503	-0.64148
	50.2594	1.33326							113.715	2.43461		112.735	-0.6612
	50.3614	1.30466							113.95	2.45684		112.957	-0.65353
	50.4634	1.38026							114.172	2.4248		113.18	-0.60904
	50.5654	1.33925							114.395	2.28466		113.402	-0.58544
	50.6674	1.3321							114.617	2.2118		113.625	-0.57562
	50.7694	1.33717							114.84	2.22756		113.847	-0.6129
	50.8715	1.36989							115.062	2.2315		114.073	-0.65724
	50.9736	1.34363							115.285	2.22166		114.296	-0.61993
	51.0756	1.29636							115.507	2.35216		114.54	-0.6341
	51.1777	1.3132							115.731	2.28203		114.768	-0.64437
	51.2797	1.28621							115.958	2.25842		114.99	-0.68788
	51.3817	1.34132							116.18	2.32137		115.213	-0.6488
	51.4837	1.35791							116.445	2.1829		115.435	-0.62822
	51.5857	1.38072							116.667	2.25776		115.658	-0.64056
	51.6878	1.36505							116.89	2.27613		115.88	-0.67321
	51.7898	1.3616							117.112	2.35609		116.103	-0.66424
	51.8918	1.36805							117.335	2.32792		116.325	-0.6652
	51.994	1.31689							117.557	2.35936		116.587	-0.63887
	52.096	1.32542							117.784	2.39471		116.809	-0.65512
	52.198	1.38348							118.006	2.37377		117.068	-0.67007
	52.3001	1.33164							118.229	2.32661		117.29	-0.73335
	52.4021	1.35146							118.463	2.33185		117.513	-0.72244
	52.5042	1.36966							118.685	2.33513		117.744	-0.71375
	52.6061	1.36321							118.908	2.31219		117.967	-0.76079
	52.7082	1.34271							119.13	2.31416		118.189	-0.77065
	52.8102	1.3238							119.353	2.30039		118.412	-0.765
	52.9122	1.29336							119.575	2.35085		118.634	-0.73688
	53.0142	1.33095							119.8	2.27941		118.857	-0.73736
	53.1162	1.22388							120.022	2.21246		119.079	-0.74625
	53.2182	1.20863							120.282	2.21312		119.302	-0.70593
	53.3203	1.25367							120.505	2.23741		119.574	-0.69941
	53.4223	1.2285							120.727	2.26891		119.796	-0.67688
	53.5243	1.21787							120.967	2.25513		120.019	-0.68739
	53.6264	1.23196							121.19	2.24857		120.25	-0.73253
	53.7284	1.21556							121.412	2.26301		120.472	-0.74678
	53.8304	1.21048							121.635	2.23282		120.695	-0.71505
	53.9324	1.26198							121.857	2.22363		120.917	-0.73693
	54.0345	1.25182							122.121	1.94705		121.14	-0.74026
	54.1365	1.24212							122.344	2.17764		121.362	-0.78201
	54.2385	1.24628							122.567	2.17369		121.585	-0.77056
	54.3406	1.28875							122.807	2.18355		121.807	-0.79531
	54.4426	1.29544							123.029	2.23741		122.056	-0.75843
	54.5446	1.33372							123.293	2.30302		122.283	-0.77525
	54.6467	1.34478							123.516	2.17238		122.506	-0.75538
	54.7487	1.30443							123.738	2.17764		122.728	-0.78438
	54.8507	1.34155							123.973	2.19012		122.951	-0.78733
	54.9527	1.32542							124.196	2.17961		123.173	-0.77655
	55.0547	1.28644							124.46	1.98138		123.396	-0.77568
	55.1568	1.31412							124.683	2.21246		123.618	-0.78284
	55.2588	1.31158							124.905	2.11384		123.841	-0.81311
	55.3608	1.33441							125.128	2.16844		124.102	-0.8059
	55.463	1.29082							125.35	2.13226		124.325	-0.76065
	55.565	1.29867							125.573	2.0638		124.584	-0.78158
	55.6671	1.26706							125.814	2.08487		124.806	-0.77703
	55.7691	1.30466							126.037	1.90609		125.029	-0.76756
	55.8712	1.31089							126.299	2.08158		125.26	-0.76108
	55.9732	1.29429							126.522	2.08883		125.482	-0.82085
	56.0752	1.2412							126.744	2.04864		125.705	-0.77022
	56.1772	1.22965							126.979	2.01304		125.927	-0.79086
	56.2792	1.29682							127.202	1.99787		126.15	-0.75886
	56.3812	1.25136							127.424	2.07302		126.372	-0.74466
	56.4832	1.22596							127.647	2.03414		126.596	-0.78342
	56.5853	1.27375							127.869	2.0987		126.818	-0.80276
	56.6873	1.2412							128.092	2.05787		127.087	-0.7927
	56.7893	1.28321							128.314	2.0137		127.309	-0.82491
	56.8913	1.25367							128.538	2.00315		127.532	-0.80798
	56.9934	1.30951							128.805	1.92856		127.765	-0.80469
	57.0954	1.30443							129.029	1.96818		127.988	-0.79841
	57.1974	1.23196							129.251	1.9827		128.21	-0.81011
	57.2994	1.26729							129.484	2.02821		128.433	-0.80861
	57.4014	1.26429							129.707	2.03282		128.655	-0.81079
	57.5035	1.21001							129.929	1.93714		128.877	-0.80547
	57.6055	1.19152							130.152	2.04337		129.104	-0.80977
	57.7075	1.22757							130.418	1.78698		129.326	-0.8343
	57.8096	1.21186							130.641	1.92988		129.571	-0.8076
	57.9116	1.2248							130.863	2.01964		129.799	-0.80624
	58.0136	1.23889							131.086	1.90609		130.021	-0.80082
	58.1156	1.20123							131.356	1.78698		130.244	-0.78487
	58.2176	1.22803							131.578	1.93582		130.466	-0.78342
	58.3197	1.25829							131.827	2.03348		130.689	-0.78888
	58.4218	1.20123							132.05	1.89684		130.911	-0.84321
	58.5238	1.2442							132.316	1.8975		131.133	-0.80847
	58.6258	1.29244							132.539	1.91865		131.356	-0.80189
	58.7278	1.32726							132.762	1.94771		131.622	-0.8118
	58.8299	1.3639							133.035	1.6802		131.844	-0.82332
	58.9322	1.34132							133.258	1.82208		132.098	-0.7824
	59.0343	1.29659							133.494	1.89485		132.32	-0.80527
	59.1364	1.3434							133.717	1.82274		132.543	-0.75645
	59.2384	1.37381							133.939	1.86311		132.775	-0.80034
	59.3404	1.37933							134.162	1.82274		132.997	-0.7548
	59.4425	1.32334							134.384	1.85914		133.22	-0.79125
	59.5445	1.32634							134.607	1.82208		133.442	-0.76838
	59.6465	1.30628							134.834	1.76842		133.665	-0.80189
	59.7486	1.22364							135.056	1.81943		133.887	-0.7941
	59.8506	1.18991							135.318	1.89023		134.11	-0.78003
	59.9526	1.19869							135.541	1.81678		134.333	-0.73306
	60.0546	1.24143							135.763	1.82738		134.603	-0.74775
	60.1566	1.19175							135.999	1.79625		134.826	-0.75596
	60.2587	1.14272							136.221	1.77439		135.048	-0.71355
	60.3606	1.16239							136.444	1.75119		135.281	-0.73021
	60.4626	1.12745							136.666	1.79824		135.504	-0.70115
	60.5647	1.1381							136.889	1.83201		135.726	-0.71433
	60.6667	1.10198							137.111	1.83333		135.949	-0.72973
	60.7692	1.14087							137.333	1.82539		136.171	-0.70443
	60.8713	1.11888							137.557	1.70343		136.394	-0.71742
	60.9733	1.11888							137.825	1.68816		136.619	-0.71959
	61.0753	1.14897							138.048	1.65496		136.842	-0.7292
	61.1773	1.16216							138.272	1.72665		137.087	-0.81422
	61.2794	1.1684							138.504	1.77505		137.315	-0.77563
	61.3813	1.15429							138.726	1.69746		137.537	-0.76558
	61.4834	1.13601							138.991	1.50926		137.76	-0.78332
	61.5854	1.19453							139.213	1.70807		137.982	-0.7911
	61.6874	1.17719							139.436	1.72267		138.205	-0.7823
	61.7894	1.21279							139.658	1.74191		138.427	-0.7869
	61.8915	1.18875							139.88	1.85054		138.65	-0.77747
	61.9936	1.16146							140.103	1.80884		138.872	-0.8015
	62.0956	1.20239							140.326	1.8148		139.138	-0.81771
	62.1976	1.23773							140.592	1.60511		139.361	-0.79952
	62.2996	1.14527							140.841	1.76312		139.613	-0.79468
	62.4016	1.13347							141.064	1.76113		139.836	-0.82966
	62.5037	1.12675							141.373	1.57983		140.058	-0.79749
	62.6057	1.18713							141.596	1.72002		140.291	-0.7867
	62.7077	1.18204							141.83	1.72068		140.513	-0.85129
	62.8098	1.19869							142.052	1.7439		140.736	-0.80619
	62.9118	1.21371							142.275	1.80751		140.958	-0.82646
	63.0138	1.20377							142.513	1.76246		141.181	-0.79381
	63.1159	1.22341							142.736	1.78433		141.403	-0.82293
	63.2179	1.22988							142.958	1.81414		141.626	-0.80489
	63.3199	1.19037							143.181	1.71338		141.849	-0.78888
	63.4219	1.13185							143.403	1.68418		142.12	-0.83338
	63.5243	1.12884							143.626	1.72333		142.343	-0.84214
	63.6263	1.13069							143.853	1.80486		142.565	-0.84631
	63.7283	1.13995							144.076	1.81414		142.797	-0.82211
	63.8303	1.16933							144.333	1.84657		143.019	-0.83266
	63.9323	1.12027							144.555	1.77108		143.242	-0.83537
	64.0344	1.07743							144.778	1.70409		143.464	-0.88141
	64.1366	1.10152							145.017	1.62771		143.686	-0.88931
	64.2386	1.08113							145.239	1.59713		143.909	-0.91315
	64.3406	1.13879							145.461	1.64366		144.132	-0.92934
	64.4427	1.11888							145.684	1.64101		144.354	-0.91848
	64.5447	1.15591							145.949	1.42857		144.601	-0.89425
	64.647	1.17696							146.172	1.63835		144.828	-0.87802
	64.749	1.16193							146.394	1.6317		145.051	-0.87168
	64.851	1.20123							146.617	1.67223		145.273	-0.839
	64.953	1.1943							146.858	1.68816		145.496	-0.83822
	65.0551	1.15846							147.08	1.59912		145.718	-0.81756
	65.1572	1.17696							147.341	1.56519		145.941	-0.83367
	65.2594	1.19014							147.563	1.56586		146.163	-0.84301
	65.3614	1.1832							147.852	1.4219		146.386	-0.79555
	65.4634	1.13671							148.076	1.61309		146.644	-0.84829
	65.5655	1.14157							148.342	1.54123		146.867	-0.84287
	65.6675	1.19106							148.607	1.46993		147.13	-0.83246
	65.7695	1.16701							148.845	1.51659		147.352	-0.79265
	65.8716	1.17372							149.067	1.61774		147.575	-0.81374
	65.9736	1.12745							149.29	1.63237		147.807	-0.80329
	66.0756	1.10407							149.526	1.52724		148.029	-0.77123
	66.1776	1.16146							149.749	1.60976		148.252	-0.76065
	66.2797	1.16956							149.971	1.53723		148.474	-0.80851
	66.3817	1.16933							150.194	1.52325		148.697	-0.80793
	66.4837	1.15499							150.416	1.60045		148.919	-0.83667
	66.5857	1.12467							150.64	1.45926		149.144	-0.8149
	66.6878	1.08577							150.905	1.45326		149.367	-0.81359
	66.7898	1.11587							151.128	1.62705		149.635	-0.82429
	66.8921	1.11425							151.351	1.61974		149.857	-0.85468
	66.9942	1.13694							151.573	1.57451		150.081	-0.85744
	67.0962	1.11587							151.796	1.51459		150.311	-0.84621
	67.1982	1.0714							152.032	1.49926		150.534	-0.85386
	67.3002	1.06097							152.254	1.51858		150.756	-0.81475
	67.4023	1.10962							152.477	1.52525		150.979	-0.83842
	67.5045	1.13833							152.699	1.52325		151.201	-0.83488
	67.6064	1.13023							152.922	1.42523		151.424	-0.81538
	67.7085	1.12282							153.186	1.29157		151.65	-0.83817
	67.8105	1.15961							153.408	1.48327		151.873	-0.82893
	67.9125	1.18967							153.631	1.49926		152.13	-0.80247
	68.0145	1.16331							153.855	1.42457		152.357	-0.79222
	68.1166	1.18713							154.077	1.47527		152.58	-0.78284
	68.2186	1.16493							154.3	1.43658		152.816	-0.76969
	68.3206	1.15429							154.536	1.55987		153.039	-0.79212
	68.4226	1.19753							154.759	1.5805		153.261	-0.85042
	68.5246	1.15337							154.981	1.4906		153.484	-0.86194
	68.6266	1.23566							155.204	1.51592		153.706	-0.88786
	68.7287	1.27421							155.426	1.45993		153.929	-0.8665
	68.8307	1.27606							155.649	1.41589		154.159	-0.89667
	68.9327	1.21695							155.873	1.46393		154.382	-0.88117
	69.0347	1.20424							156.096	1.37849		154.645	-0.90016
	69.1367	1.22803							156.363	1.42724		154.867	-0.90133
	69.2389	1.23704							156.585	1.36446		155.091	-0.93061
	69.3409	1.24582							156.808	1.46593		155.322	-0.93594
	69.4429	1.22572							157.083	1.33572		155.544	-0.87279
	69.545	1.19222							157.305	1.39185		155.767	-0.88858
	69.647	1.16262							157.584	1.24872		155.989	-0.87686
	69.749	1.17811							157.806	1.35978		156.213	-0.91655
	69.851	1.1529							158.043	1.37983		156.435	-0.90399
	69.9531	1.17025							158.266	1.41122		156.658	-0.91029
	70.0551	1.23612							158.488	1.45659		156.88	-0.9131
	70.1572	1.2151							158.711	1.48327		157.139	-0.89803
	70.2592	1.21325							158.933	1.43591		157.368	-0.93376
	70.3613	1.25159							159.156	1.41856		157.59	-0.89571
	70.4633	1.21671							159.378	1.39118		157.827	-0.85812
	70.5653	1.201							159.603	1.31766		158.049	-0.91252
	70.6674	1.23773							159.866	1.49793		158.272	-0.95025
	70.7698	1.18528							160.088	1.4706		158.494	-0.94981
	70.8718	1.10893							160.311	1.50659		158.717	-0.95578
	70.9738	1.14527							160.549	1.51059		158.939	-0.93342
	71.0759	1.16031							160.772	1.39786		159.165	-0.94879
	71.1779	1.17187							160.994	1.33839		159.388	-0.93293
	71.2802	1.201							161.217	1.35377		159.655	-0.93749
	71.3823	1.18644							161.481	1.21522		159.877	-0.92222
	71.4844	1.17835							161.703	1.37716		160.1	-0.93128
	71.5864	1.20424							161.926	1.3805		160.332	-0.87507
	71.6884	1.1906							162.148	1.41856		160.555	-0.85638
	71.7904	1.20978							162.375	1.37782		160.777	-0.81722
	71.8924	1.2375							162.597	1.34708		161	-0.86262
	71.9944	1.24882							162.821	1.38116		161.222	-0.86509
	72.0964	1.26406							163.053	1.36847		161.444	-0.89667
	72.1985	1.26152							163.275	1.28421		161.672	-0.90777
	72.3005	1.20493							163.54	1.08501		161.895	-0.85991
	72.4025	1.18991							163.762	1.29224		162.14	-0.86364
	72.5045	1.21533							163.985	1.29157		162.367	-0.87173
	72.6065	1.19568							164.207	1.30495		162.59	-0.86703
	72.7086	1.16863							164.43	1.30629		162.837	-0.88887
	72.8106	1.17372							164.652	1.24738		163.059	-0.899
	72.9126	1.16979							164.882	1.25743		163.282	-0.85492
	73.0146	1.19638							165.104	1.37048		163.504	-0.86475
	73.1173	1.19823							165.327	1.31632		163.727	-0.85807
	73.2193	1.23843							165.559	1.3083		163.949	-0.82409
	73.3213	1.24605							165.781	1.25676		164.189	-0.80919
	73.4234	1.20978							166.004	1.26881		164.411	-0.85313
	73.5254	1.18991							166.226	1.21388		164.665	-0.88587
	73.6274	1.2181							166.449	1.24738		164.887	-0.86461
	73.7294	1.21787							166.671	1.21455		165.11	-0.90007
	73.8315	1.22364							166.894	1.21053		165.342	-0.87173
	73.9335	1.23519							167.159	1.0756		165.565	-0.8927
	74.0355	1.25482							167.439	1.17163		165.787	-0.89401
	74.1375	1.27167							167.661	1.33973		166.01	-0.81577
	74.2398	1.19453							167.887	1.1723		166.232	-0.82704
	74.3418	1.18158							168.11	1.13942		166.455	-0.86059
	74.4439	1.12444							168.333	1.24537		166.681	-0.85914
	74.5459	1.17071							168.565	1.32034		166.904	-0.88345
	74.6479	1.17626							168.788	1.31967		167.171	-0.8479
	74.7499	1.17441							169.01	1.28488		167.394	-0.81925
	74.852	1.23658							169.233	1.34575		167.617	-0.85904
	74.954	1.27398							169.498	1.22862		167.863	-0.86427
	75.056	1.22041							169.72	1.27149		168.086	-0.89643
	75.1581	1.20262							169.943	1.45059		168.308	-0.92008
	75.2601	1.21094							170.165	1.4926		168.53	-0.93487
	75.3621	1.19199							170.392	1.24537		168.753	-0.90864
	75.4642	1.1936							170.658	1.15888		169.015	-0.83343
	75.5662	1.17395							170.889	1.26144		169.238	-0.8864
	75.6683	1.12213							171.111	1.22594		169.46	-0.85662
	75.7703	1.13763							171.396	0.98882		169.687	-0.88563
	75.8723	1.11541							171.619	1.21053		169.909	-0.87628
	75.9743	1.08855							171.842	1.23331		170.178	-0.86669
	76.0763	1.11449							172.115	1.10651		170.4	-0.87633
	76.1783	1.14018							172.337	1.33238		170.624	-0.87274
	76.2803	1.22549							172.574	1.30161		170.854	-0.8648
	76.3824	1.19684							172.796	1.35444		171.076	-0.86548
	76.4845	1.18389							173.019	1.39386		171.299	-0.83517
	76.5865	1.17696							173.241	1.32301		171.521	-0.83498
	76.6886	1.21487							173.464	1.32636		171.744	-0.84093
	76.7906	1.16077							173.686	1.2246		171.966	-0.86475
	76.8926	1.20216							173.909	1.29492		172.193	-0.85652
	76.9948	1.23127							174.176	1.13539		172.415	-0.81891
	77.0968	1.16678							174.4	1.28019		172.662	-0.86054
	77.1988	1.19106							174.622	1.24872		172.889	-0.89149
	77.3009	1.19199							174.845	1.25073		173.111	-0.90045
	77.4029	1.16354							175.078	1.35444		173.358	-0.85434
	77.5049	1.17603							175.301	1.35644		173.581	-0.90661
	77.6069	1.23312							175.523	1.41255		173.803	-0.85512
	77.7089	1.29498							175.746	1.36179		174.026	-0.87972
	77.811	1.23935							175.968	1.37382		174.248	-0.89634
	77.913	1.15475							176.233	1.09644		174.471	-0.89968
	78.015	1.1249							176.455	1.33304		174.711	-0.8896
	78.117	1.12629							176.678	1.39853		174.933	-0.85032
	78.219	1.13671							176.904	1.21924		175.187	-0.81795
	78.321	1.09851							177.126	1.21857		175.409	-0.88737
	78.4231	1.03385							177.431	0.97333		175.633	-0.8649
	78.5251	1.05054							177.654	1.15955		175.864	-0.89886
	78.6271	1.06005							177.908	1.15754		176.086	-0.88839
	78.7292	1.12189							178.174	1.02719		176.309	-0.92765
	78.8312	1.08461							178.424	1.22326		176.531	-0.8895
	78.9332	1.06144							178.647	1.24135		176.754	-0.8943
	79.0352	1.04243							178.91	0.91942		176.976	-0.86824
	79.1372	1.06561							179.132	1.15955		177.199	-0.90957
	79.2392	1.09364							179.355	1.25073		177.422	-0.89343
	79.3412	1.0364							179.63	0.92009		177.692	-0.89144
	79.4433	1.01808							179.852	1.08233		177.915	-0.91315
	79.5454	1.04892							180.131	1.04804		178.137	-0.86853
	79.6475	1.05518							180.354	1.06485		178.384	-0.84234
	79.7495	1.07094							180.631	0.98478		178.606	-0.91456
	79.8515	1.02109							180.854	1.17901		178.829	-0.93172
	79.9535	1.01761							181.091	1.16693		179.051	-0.91146
	80.0555	1.11495							181.313	1.1723		179.274	-0.92377
	80.1575	1.15105							181.536	1.17499		179.496	-0.93531
	80.2596	1.04266							181.758	1.19242		179.719	-0.94016
	80.3616	1.04869							181.981	1.25877		179.942	-0.91878
	80.4636	1.01738							182.203	1.1609		180.196	-0.91509
	80.5656	1.03895							182.469	1.03055		180.419	-0.91233
	80.6677	1.0074							182.691	1.15821		180.641	-0.91499
	80.7698	1.03199							182.919	1.044		180.874	-0.88083
	80.8719	1.04567							183.142	1.01305		181.096	-0.91727
	80.974	1.00439							183.364	1.10651		181.319	-0.95287
	81.076	1.0262							183.596	1.11458		181.541	-0.96014
	81.178	1.01576							183.819	1.04131		181.764	-0.9567
	81.28	1.08137							184.041	1.00161		181.986	-0.94709
	81.3821	1.05935							184.264	1.06216		182.23	-0.92411
	81.4841	1.05981							184.528	0.92683		182.452	-0.93507
	81.5861	1.12699							184.751	0.97064		182.701	-0.94705
	81.6881	1.10916							184.973	1.02315		182.925	-0.92411
	81.7901	1.07581							185.196	1.13338		183.147	-0.94244
	81.8922	1.08924							185.468	0.82628		183.394	-0.94258
	81.9942	1.09086							185.69	1.01709		183.617	-0.93778
	82.0962	1.12583							185.97	0.79654		183.839	-0.92464
	82.1982	1.11587							186.193	1.14412		184.062	-0.89333
	82.3002	1.10013							186.423	0.94638		184.284	-0.92091
	82.4022	1.08067							186.688	0.82358		184.507	-0.90797
	82.5043	1.04915							186.98	0.76409		184.729	-0.90365
	82.6063	1.07048							187.202	0.92481		184.952	-0.89086
	82.7084	1.0262							187.469	0.91537		185.189	-0.89488
	82.8104	1.03199							187.691	0.95716		185.417	-0.93264
	82.9125	0.94402							187.926	1.02046		185.639	-0.89227
	83.0145	0.90939							188.148	1.08367		185.884	-0.85734
	83.1166	0.89102							188.371	1.06418		186.107	-0.87928
	83.2186	0.91474							188.607	0.99353		186.329	-0.91228
	83.3207	0.9152							188.829	1.06149		186.552	-0.90171
	83.4227	0.91544							189.052	1.05006		186.774	-0.8928
	83.5247	0.88893							189.274	0.94571		186.997	-0.88199
	83.6267	0.94611							189.496	0.89244		187.225	-0.86998
	83.7288	0.98582							189.719	0.89649		187.448	-0.87822
	83.8308	0.94077							189.95	0.87827		187.701	-0.84142
	83.9328	0.95192							190.173	0.86814		187.931	-0.84689
	84.0348	0.94425							190.434	0.92886		188.153	-0.82777
	84.1368	0.93751							190.657	0.88839		188.389	-0.79666
	84.2388	0.94518							190.879	0.78235		188.612	-0.77723
	84.3408	0.93612							191.112	0.87152		188.834	-0.82598
	84.4428	0.87846							191.334	0.77964		189.057	-0.85914
	84.5449	0.84844							191.557	0.9356		189.279	-0.86577
	84.6469	0.88102							191.779	0.85667		189.502	-0.81921
	84.7489	0.91427							192.045	0.73026		189.747	-0.86069
	84.851	0.91241							192.267	0.76747		189.969	-0.89571
	84.953	0.9252							192.49	1.007		190.217	-0.92033
	85.055	0.90265							192.713	0.76747		190.439	-0.89362
	85.1574	0.88846							192.945	0.77761		190.662	-0.95694
	85.2594	0.85915							193.167	0.84114		190.895	-0.90138
	85.3615	0.89939							193.414	0.98613		191.117	-0.87739
	85.4635	0.88707							193.643	0.90458		191.339	-0.87836
	85.5655	0.89056							193.865	0.89109		191.562	-0.88388
	85.6676	0.92497							194.087	0.87489		191.784	-0.92823
	85.7698	0.94332							194.31	0.89176		192.007	-0.86775
	85.8718	0.98141							194.532	0.89986		192.242	-0.90312
	85.9738	0.92032							194.755	0.78708		192.464	-0.8695
	86.0759	0.94007							194.977	0.81682		192.723	-0.89144
	86.178	0.89544							195.242	0.60827		192.946	-0.87793
	86.2802	0.85636							195.464	0.89446		193.168	-0.87536
	86.3822	0.85822							195.687	0.91065		193.4	-0.88311
	86.4842	0.82004							195.94	0.74717		193.622	-0.92876
	86.5862	0.83913							196.162	0.7465		193.845	-0.92241
	86.6883	0.84868							196.385	0.76273		194.067	-0.90637
	86.7903	0.92125							196.623	0.78302		194.29	-0.88243
	86.8923	0.90172							196.845	0.79519		194.512	-0.88316
	86.9944	0.89823							197.068	0.79249		194.743	-0.88112
	87.0964	0.91265							197.29	0.70724		194.965	-0.88916
	87.1984	0.8396							197.513	0.70588		195.228	-0.93041
	87.3004	0.93008							197.735	0.85667		195.451	-0.90666
	87.4024	0.93124							197.958	0.79519		195.673	-0.88737
	87.5044	0.97027							198.182	0.81209		195.921	-0.89314
	87.6064	0.96725							198.503	0.76003		196.143	-0.89391
	87.7085	1.00903							198.725	0.80736		196.366	-0.85831
	87.8106	0.96632							198.948	0.94301		196.588	-0.86499
	87.9126	0.98002							199.17	0.93627		196.811	-0.87981
	88.0145	0.91218							199.393	0.87827		197.033	-0.93773
	88.1166	0.93566							199.628	0.79519		197.256	-0.92653
	88.2186	0.95633							199.851	0.73093		197.479	-0.9086
	88.3206	0.95145							200.073	0.79181		197.713	-0.93031
	88.4226	0.95703							200.339	0.69979		197.941	-0.89076
	88.5246	0.89963							200.562	0.80803		198.163	-0.89362
	88.6266	0.92404							200.784	0.85599		198.41	-0.9229
	88.7287	0.97816							201.007	0.84857		198.633	-0.9503
	88.8307	0.93542							201.23	0.86342		198.855	-0.96917
	88.9327	0.92101							201.457	0.85937		199.078	-0.94705
	89.0347	0.91823							201.68	0.9093		199.3	-0.92319
	89.1369	0.96539							201.902	0.88637		199.523	-0.89101
	89.239	0.93519							202.176	0.57841		199.75	-0.80789
	89.341	0.90497							202.398	0.8033		199.973	-0.84084
	89.443	0.92868							202.677	0.64151		200.227	-0.84292
	89.545	0.94309							202.899	0.89041		200.457	-0.84176
	89.647	0.97189							203.136	0.76747		200.679	-0.84819
	89.7493	0.95958							203.358	0.76341		200.915	-0.88495
	89.8513	0.97607							203.581	0.90121		201.138	-0.95267
	89.9534	0.97654							203.803	0.84249		201.36	-0.94481
	90.0554	0.94774							204.026	0.7979		201.583	-0.94457
	90.1574	0.92938							204.248	0.81749		201.805	-0.94399
	90.2595	0.87218							204.471	0.7979		202.028	-0.89551
	90.3619	0.80816							204.735	0.56075		202.271	-0.92159
	90.4639	0.80187							204.963	0.72146		202.494	-0.95117
	90.5659	0.81212							205.185	0.74717		202.743	-0.94389
	90.668	0.79394							205.408	0.79114		202.966	-0.96335
	90.77	0.85589							205.641	0.8256		203.189	-0.93453
	90.872	0.88916							205.864	0.72078		203.421	-0.89115
	90.9741	0.89358							206.086	0.7289		203.643	-0.86524
	91.0761	0.84844							206.309	0.77085		203.865	-0.88563
	91.1781	0.87334							206.573	0.58723		204.088	-0.9211
	91.2801	0.92032							206.795	0.79452		204.31	-0.90171
	91.3821	0.88474							207.018	0.83236		204.533	-0.86674
	91.4848	0.8966							207.24	0.72213		204.777	-0.88999
	91.5868	0.85682							207.514	0.64829		205	-0.91097
	91.6889	0.87869							207.736	0.758		205.248	-0.89212
	91.7909	0.8766							208.015	0.52882		205.47	-0.8833
	91.8929	0.86148							208.238	0.69843		205.693	-0.89866
	91.9955	0.84169							208.514	0.58384		205.916	-0.88044
	92.0975	0.81375							208.736	0.63879		206.139	-0.88626
	92.1996	0.8389							208.983	0.67269		206.361	-0.91495
	92.3016	0.81794							209.206	0.63337		206.584	-0.92571
	92.4036	0.85775							209.469	0.6198		206.806	-0.91058
	92.5056	0.89893							209.692	0.57773		207.029	-0.94641
	92.6076	0.85659							209.914	0.77626		207.263	-0.94603
	92.7097	0.84611							210.151	0.64083		207.486	-0.92833
	92.8117	0.78462							210.383	0.60216		207.736	-0.9372
	92.9144	0.86287							210.605	0.651		207.964	-0.94123
	93.0165	0.86985							210.869	0.5193		208.186	-0.94879
	93.1185	0.87148							211.092	0.69505		208.431	-0.94734
	93.2205	0.86729							211.314	0.68759		208.654	-0.91645
	93.3225	0.8752							211.537	0.67811		208.876	-0.89638
	93.4245	0.83215							211.759	0.68488		209.098	-0.92532
	93.5273	0.83191							211.983	0.57841		209.321	-0.96276
	93.6294	0.83773							212.206	0.49551		209.543	-0.94249
	93.7314	0.84658							212.522	0.40906		209.776	-0.94103
	93.8334	0.83797							212.744	0.62591		209.998	-0.95267
	93.9354	0.83028							212.982	0.48598		210.248	-0.95393
	94.0374	0.80326							213.205	0.62455		210.476	-0.9696
	94.1394	0.84705							213.511	0.5492		210.698	-0.94249
	94.2414	0.83517							213.733	0.7113		210.936	-0.96349
	94.3435	0.81282							213.981	0.54988		211.159	-0.97776
	94.4455	0.82097							214.205	0.55464		211.381	-0.98382
	94.5475	0.78765							214.516	0.71265		211.604	-0.98412
	94.6496	0.80303							214.739	0.86139		211.826	-0.98912
	94.7516	0.88939							215.029	0.44652		212.049	-0.97858
	94.8536	0.89777							215.251	0.6137		212.293	-0.97931
	94.9557	0.86008							215.53	0.53086		212.516	-0.94593
	95.0577	0.90776							215.752	0.52202		212.764	-1.03564
	95.1597	0.85263							215.989	0.51386		212.987	-0.98494
	95.2619	0.83913							216.211	0.61438		213.21	-0.97756
	95.3639	0.77437							216.434	0.57976		213.441	-1.01354
	95.4659	0.78952							216.662	0.53697		213.664	-0.98761
	95.568	0.81724							216.884	0.54716		213.886	-0.94675
	95.67	0.84402							217.107	0.52474		214.109	-0.94831
	95.772	0.82423							217.329	0.58587		214.331	-0.95903
	95.8741	0.81747							217.552	0.65778		214.554	-0.93744
	95.9761	0.81817							217.775	0.55396		214.796	-0.9847
	96.0781	0.769							217.998	0.41042		215.018	-0.95267
	96.1801	0.82004							218.222	0.4363		215.269	-0.92188
	96.2821	0.8035							218.492	0.42609		215.491	-0.95549
	96.3841	0.84262							218.714	0.43767		215.714	-0.94016
	96.4861	0.88404							218.937	0.49415		215.948	-0.94297
	96.5882	0.7986							219.167	0.57094		216.17	-0.9535
	96.6902	0.81841							219.39	0.6693		216.393	-0.95689
	96.7922	0.84565							219.612	0.60895		216.615	-0.93507
	96.8949	0.81654							219.835	0.651		216.838	-0.98149
	96.997	0.80676							220.057	0.49075		217.06	-0.97761
	97.099	0.79441							220.323	0.36067		217.29	-0.94874
	97.201	0.79581							220.545	0.39612		217.513	-0.95791
	97.303	0.79208							220.768	0.52338		217.775	-0.92993
	97.4051	0.78649							220.998	0.57026		217.998	-0.92527
	97.5071	0.76551							221.263	0.34089		218.22	-0.92799
	97.6091	0.74032							221.518	0.52814		218.468	-0.98994
	97.7112	0.73985							221.784	0.47714		218.69	-0.94996
	97.8132	0.71512							222.007	0.61573		218.913	-0.95156
	97.9152	0.77273							222.229	0.58112		219.135	-0.98446
	98.0174	0.75175							222.5	0.51318		219.358	-0.97815
	98.1194	0.75081							222.723	0.41996		219.58	-0.99023
	98.2214	0.77646							222.945	0.35999		219.803	-0.99164
	98.3235	0.76597							223.177	0.48666		220.027	-0.97509
	98.4255	0.75385							223.442	0.23367		220.26	-1.00815
	98.5275	0.74382							223.678	0.36135		220.487	-1.00713
	98.6295	0.73892							223.942	0.23914		220.71	-1.01092
	98.7316	0.70041							224.177	0.50979		220.957	-0.98329
	98.8336	0.71138							224.442	0.38317		221.179	-1.02763
	98.9356	0.76551							224.722	0.41724		221.402	-1.00771
	99.0376	0.80117							224.944	0.51318		221.624	-0.98285
	99.1396	0.7711							225.182	0.55667		221.847	-0.95379
	99.2417	0.769							225.404	0.57162		222.069	-1.0099
	99.3437	0.73449							225.627	0.61031		222.294	-0.98756
	99.4458	0.66024							225.849	0.60216		222.517	-0.96349
	99.5478	0.64411							226.071	0.56347		222.775	-1.02063
	99.6499	0.69014							226.295	0.53561		223.003	-1.02223
	99.7519	0.71185							226.525	0.56075		223.225	-0.99756
	99.854	0.72725							226.747	0.55939		223.462	-0.94467
	99.956	0.71185							227.009	0.53426		223.685	-0.97261
	100.058	0.72469							227.232	0.45128		223.907	-0.98955
	100.16	0.75571							227.454	0.54513		224.13	-1.00125
	100.262	0.75198							227.687	0.53222		224.352	-1.01733
	100.365	0.70555							227.909	0.55056		224.574	-1.04959
	100.467	0.69481							228.132	0.5295		224.818	-1.0046
	100.569	0.68733							228.354	0.43426		225.041	-1.02136
	100.671	0.76108							228.577	0.47238		225.29	-1.04556
	100.773	0.84425							228.799	0.51183		225.513	-1.03856
	100.875	0.80559							229.03	0.52338		225.735	-0.99033
	100.977	0.80909							229.252	0.50639		225.967	-0.93938
	101.079	0.87009							229.509	0.51318		226.19	-0.95316
	101.181	0.90451							229.732	0.51454		226.412	-0.97664
	101.283	0.84192							229.954	0.4785		226.635	-0.99043
	101.385	0.78113							230.191	0.51726		226.857	-0.98392
	101.487	0.75711							230.414	0.46013		227.08	-1.00684
	101.589	0.75595							230.678	0.35044		227.325	-0.99115
	101.691	0.75548							230.9	0.43494		227.548	-0.99611
	101.793	0.7767							231.123	0.48326		227.795	-0.96815
	101.895	0.77133							231.345	0.54105		228.017	-0.9732
	101.997	0.78182							231.568	0.6903		228.24	-1.03457
	102.099	0.76807							231.79	0.53969		228.463	-1.01874
	102.201	0.77506							232.017	0.5295		228.685	-0.99217
	102.303	0.77833							232.24	0.53493		228.908	-0.98193
	102.405	0.80909							232.462	0.48734		229.132	-0.96999
	102.507	0.79208							232.697	0.4472		229.354	-0.9814
	102.609	0.83541							232.919	0.47034		229.577	-0.93759
	102.711	0.71698							233.142	0.6198		229.813	-0.92905
	102.813	0.74382							233.364	0.50231		230.036	-0.98086
	102.915	0.76994							233.587	0.4186		230.283	-1.01446
	103.018	0.75968							233.81	0.47578		230.511	-1.02792
	103.12	0.76387							234.037	0.49415		230.734	-1.03647
	103.222	0.73472							234.259	0.53493		230.978	-1.03409
	103.324	0.72912							234.523	0.53493		231.2	-1.00795
	103.426	0.78322							234.746	0.4683		231.423	-1.04439
	103.528	0.72539							234.968	0.49755		231.645	-1.02481
	103.63	0.70368							235.202	0.56686		231.868	-0.99266
	103.732	0.73822							235.425	0.57433		232.09	-0.99645
	103.834	0.76574							235.647	0.36067		232.321	-0.98955
	103.936	0.75501							235.869	0.39203		232.544	-1.00271
	104.038	0.69808							236.134	0.23982		232.795	-1.0165
	104.14	0.71675							236.356	0.35931		233.024	-1.03088
	104.242	0.71815							236.579	0.4785		233.247	-0.99067
	104.344	0.69597							236.801	0.45605		233.483	-1.00208
	104.446	0.67963							237.032	0.34225		233.706	-0.98111
	104.548	0.67122							237.254	0.39407		233.928	-0.96344
	104.65	0.71908							237.477	0.40497		234.15	-1.00373
	104.752	0.71208							237.707	0.35112		234.373	-1.0048
	104.854	0.65112							237.93	0.26511		234.595	-0.9896
	104.956	0.6364							238.194	0.07481		234.84	-0.99441
	105.058	0.69387							238.417	0.31223		235.063	-0.95073
	105.16	0.73822							238.639	0.31769		235.311	-0.96378
	105.262	0.75664							238.862	0.30745		235.534	-0.98475
	105.364	0.80163							239.084	0.33202		235.757	-0.98179
	105.466	0.76271							239.307	0.40361		235.988	-0.98169
	105.568	0.69831							239.537	0.3211		236.211	-0.98907
	105.67	0.69667							239.759	0.3709		236.433	-1.00368
	105.772	0.71768							239.982	0.35726		236.656	-0.96495
	105.874	0.66374							240.254	0.22547		236.878	-1.01296
	105.977	0.68406							240.477	0.40225		237.101	-0.99402
	106.079	0.69294							240.713	0.37771		237.339	-0.98179
	106.181	0.68406							240.936	0.4472		237.562	-0.94365
	106.283	0.73239							241.158	0.4295		237.815	-0.96674
	106.385	0.71162							241.381	0.33475		238.038	-0.98392
	106.487	0.71442							241.603	0.47986		238.26	-1.01383
	106.589	0.74335							241.826	0.34089		238.493	-1.04974
	106.692	0.69667							242.048	0.28014		238.716	-1.08805
	106.794	0.69084							242.313	0.2856		238.938	-1.08406
	106.896	0.67753							242.542	0.39748		239.161	-1.08143
	106.998	0.6864							242.765	0.47578		239.383	-1.0808
	107.1	0.72072							242.987	0.37499		239.606	-1.08036
	107.202	0.71978							243.218	0.47102		239.838	-1.10216
	107.304	0.72189							243.441	0.38249		240.06	-1.06315
	107.406	0.63359							243.663	0.48122		240.322	-1.02792
	107.508	0.65743							243.886	0.46353		240.544	-1.06019
	107.61	0.66748							244.15	0.38521		240.767	-1.02869
	107.712	0.66374							244.373	0.53426		241.015	-1.03171
	107.814	0.68033							244.595	0.51998		241.237	-1.03987
	107.916	0.66351							244.817	0.49347		241.46	-1.03773
	108.018	0.66164							245.09	0.33475		241.682	-1.05129
	108.12	0.68897							245.313	0.46013		241.905	-1.02325
	108.222	0.67285							245.593	0.28424		242.127	-1.04254
	108.324	0.6184							245.816	0.41928		242.35	-1.04881
	108.427	0.67753							246.052	0.3968		242.572	-1.04483
	108.529	0.67075							246.274	0.33339		242.805	-1.06646
	108.631	0.66935							246.497	0.4363		243.034	-1.04745
	108.733	0.71255							246.724	0.454		243.257	-1.02724
	108.835	0.73029							246.989	0.21247		243.504	-1.01903
	108.937	0.72515							247.269	0.21316		243.726	-1.02622
	109.04	0.80489							247.491	0.37635		243.949	-1.01645
	109.142	0.73845							247.728	0.47306		244.171	-1.02685
	109.244	0.67145							247.951	0.4295		244.394	-1.01777
	109.346	0.66561							248.173	0.40089		244.616	-1.03074
	109.448	0.72749							248.396	0.35044		244.846	-0.99722
	109.55	0.75221							248.618	0.26101		245.068	-1.0167
	109.652	0.71978							248.842	0.26853		245.321	-1.03734
	109.754	0.78299							249.069	0.36612		245.548	-1.0321
	109.856	0.74218							249.291	0.32793		245.771	-1.04677
	109.958	0.74522							249.553	0.30882		246.009	-1.05703
	110.06	0.72165							249.776	0.34771		246.232	-1.03559
	110.162	0.72912							249.998	0.36681		246.454	-1.02015
	110.264	0.6822							250.233	0.46081		246.677	-1.03341
	110.367	0.66912							250.456	0.39203		246.899	-0.9913
	110.469	0.6572							250.678	0.39544		247.121	-1.05377
	110.571	0.67963							250.901	0.35862		247.361	-1.02427
	110.673	0.6572							251.165	0.15567		247.584	-0.99907
	110.775	0.66748							251.388	0.28492		247.836	-0.97863
	110.877	0.71932							251.61	0.34498		248.059	-0.99683
	110.979	0.73962							251.833	0.47306		248.283	-0.99722
	111.081	0.75315							252.058	0.36612		248.514	-0.97902
	111.183	0.74872							252.28	0.38658		248.737	-0.9779
	111.285	0.71862							252.564	0.1591		248.959	-0.95539
	111.387	0.74941							252.786	0.38794		249.182	-0.95752
	111.489	0.71208							253.009	0.37022		249.404	-0.93148
	111.591	0.72959							253.239	0.45877		249.627	-0.97868
	111.693	0.77343							253.462	0.25008		249.873	-0.97019
	111.795	0.76714							253.684	0.43018		250.1	-0.93977
	111.897	0.78812							253.907	0.41928		250.36	-0.96893
	111.999	0.80047							254.129	0.49619		250.58	-0.94166
	112.101	0.79534							254.354	0.37431		250.83	-0.96703
	112.203	0.69901							254.576	0.39407		251.06	-1.00179
	112.305	0.72982							254.8	0.36612		251.28	-1.00436
	112.407	0.69294							255.113	0.27604		251.52	-1.0132
	112.509	0.6607							255.335	0.40702		251.74	-1.01592
	112.611	0.64762							255.586	0.36817		251.97	-1.02782
	112.713	0.64879							255.808	0.3818		252.19	-1.03433
	112.815	0.63967							256.067	0.41724		252.41	-1.06758
	112.917	0.66841							256.29	0.38521		252.63	-1.08975
	113.019	0.64809							256.512	0.32179		252.88	-1.08177
	113.121	0.65089							256.747	0.3634		253.1	-1.07122
	113.224	0.63383							256.969	0.29175		253.35	-1.03059
	113.326	0.68243							257.192	0.30472		253.57	-1.03044
	113.428	0.66024							257.414	0.35317		253.79	-1.05348
	113.53	0.62845							257.637	0.22273		254.03	-1.02189
	113.632	0.60904							257.902	0.13513		254.25	-1.03773
	113.734	0.55311							258.124	0.22957		254.47	-1.03841
	113.836	0.55849							258.346	0.24734		254.69	-1.03214
	113.938	0.54421							258.577	0.27877		254.92	-1.01252
	114.04	0.56435							258.844	0.04874		255.14	-1.0029
	114.142	0.5613							259.077	0.27672		255.38	-1.03389
	114.244	0.54936							259.342	0.11732		255.6	-1.00164
	114.346	0.61372							259.578	0.34839		255.85	-1.04711
	114.448	0.58635							259.8	0.32588		256.08	-1.05202
	114.55	0.56224							260.023	0.31906		256.3	-1.07623
	114.653	0.50883							260.267	0.43154		256.53	-1.0843
	114.755	0.50227							260.49	0.30131		256.75	-1.06446
	114.857	0.44598							260.712	0.39271		256.98	-1.04876
	114.959	0.49617							260.935	0.39544		257.2	-1.09379
	115.061	0.47272							261.157	0.38317		257.42	-1.08567
	115.163	0.47953							261.38	0.33339		257.64	-1.12975
	115.265	0.46991							261.602	0.26511		257.88	-1.12415
	115.367	0.50274							261.825	0.29585		258.1	-1.1578
	115.469	0.53132							262.048	0.32179		258.36	-1.16359
	115.571	0.5257							262.287	0.25144		258.58	-1.14767
	115.673	0.53835							262.51	0.22547		258.81	-1.08999
	115.775	0.49523							262.732	0.26648		259.05	-1.11977
	115.877	0.51492							262.955	0.29653		259.27	-1.14402
	115.979	0.46967							263.219	0.14814		259.5	-1.11846
	116.081	0.49125							263.441	0.25964		259.72	-1.11208
	116.183	0.50391							263.664	0.32724		259.94	-1.10727
	116.285	0.48656							263.886	0.40906		260.16	-1.11598
	116.387	0.45771							264.109	0.36817		260.39	-1.09184
	116.489	0.50766							264.332	0.30199		260.61	-1.09885
	116.591	0.48398							264.587	0.2241		260.84	-1.15108
	116.693	0.47953							264.81	0.32997		261.07	-1.11179
	116.795	0.50133							265.032	0.34976		261.29	-1.06184
	116.897	0.46193							265.264	0.36408		261.54	-1.06539
	116.999	0.45795							265.487	0.31906		261.76	-1.1188
	117.101	0.45443							265.709	0.25281		261.99	-1.11106
	117.203	0.47014							265.932	0.20563		262.21	-1.14582
	117.305	0.53671							266.154	0.29243		262.43	-1.08776
	117.408	0.51774							266.418	0.16937		262.65	-1.06048
	117.51	0.53952							266.641	0.32724		262.88	-1.05367
	117.612	0.50836							266.863	0.33066		263.1	-1.08289
	117.714	0.562							267.096	0.22547		263.36	-1.07001
	117.816	0.54374							267.318	0.23914		263.59	-1.06111
	117.919	0.57371							267.541	0.25486		263.81	-1.07696
	118.021	0.58845							267.769	0.28424		264.05	-1.09685
	118.123	0.57067							267.992	0.30336		264.27	-1.11568
	118.225	0.52898							268.214	0.32588		264.49	-1.13652
	118.327	0.53718							268.437	0.3518		264.71	-1.19171
	118.429	0.50274							268.659	0.33066		264.94	-1.18133
	118.531	0.48398							268.883	0.33475		265.16	-1.15892
	118.633	0.48117							269.106	0.31018		265.4	-1.16014
	118.735	0.48468							269.329	0.25964		265.63	-1.1921
	118.837	0.52992							269.597	0.32793		265.87	-1.18752
	118.939	0.56575							269.819	0.32929		266.1	-1.14903
	119.041	0.57347							270.042	0.33611		266.32	-1.11525
	119.143	0.51211							270.273	0.26579		266.55	-1.14752
	119.245	0.48679							270.496	0.23777		266.77	-1.15176
	119.347	0.41992							270.718	0.26921		267	-1.09063
	119.449	0.40231							270.941	0.31291		267.22	-1.06957
	119.551	0.3814							271.163	0.26579		267.44	-1.09272
	119.653	0.36589							271.386	0.32452		267.66	-1.0703
	119.755	0.38916							271.609	0.21384		267.91	-1.0953
	119.857	0.41288							271.831	0.20427		268.13	-1.05921
	119.959	0.45231							272.101	0.28697		268.38	-1.09627
	120.061	0.49922							272.324	0.41383		268.6	-1.09243
	120.163	0.49828							272.546	0.25281		268.83	-1.11714
	120.265	0.46921							272.78	0.27331		269.07	-1.11549
	120.367	0.47038							273.002	0.25144		269.29	-1.10775
	120.469	0.51375							273.225	0.18237		269.52	-1.09865
	120.571	0.48609							273.448	0.23709		269.74	-1.08708
	120.673	0.50578							273.67	0.2241		269.96	-1.14825
	120.776	0.46756							273.935	0.08167		270.18	-1.12133
	120.878	0.47296							274.158	0.20495		270.41	-1.09972
	120.98	0.51141							274.38	0.30745		270.63	-1.07643
	121.082	0.46733							274.607	0.25964		270.87	-1.10644
	121.184	0.4943							274.83	0.17758		271.1	-1.09992
	121.286	0.47929							275.052	0.19537		271.32	-1.11062
	121.388	0.46076							275.284	0.19879		271.56	-1.11082
	121.49	0.49594							275.507	0.18921		271.78	-1.18747
	121.593	0.4272							275.729	0.13718		272.01	-1.16053
	121.695	0.39033							275.994	0.04257		272.23	-1.19785
	121.797	0.39409							276.216	0.20905		272.45	-1.11933
	121.899	0.37224							276.439	0.24666		272.67	-1.14041
	122.001	0.37647							276.661	0.20153		272.91	-1.14957
	122.103	0.37976							276.884	0.09744		273.13	-1.15809
	122.205	0.4103							277.154	0.08716		273.41	-1.10619
	122.307	0.37412							277.377	0.14883		273.63	-1.10508
	122.409	0.41711							277.611	0.17074		273.89	-1.12537
	122.511	0.36683							277.876	0.08853		274.11	-1.0986
	122.613	0.40372							278.118	0.14677		274.34	-1.11262
	122.715	0.40865							278.34	0.11046		274.57	-1.08513
	122.817	0.45466							278.563	0.09607		274.79	-1.07633
	122.92	0.42861							278.807	0.25144		275.01	-1.06855
	123.022	0.44152							279.03	0.16252		275.24	-1.07881
	123.124	0.40396							279.294	0.09744		275.46	-1.07852
	123.226	0.36754							279.516	0.24666		275.68	-1.10678
	123.328	0.31369							279.739	0.13102		275.91	-1.09121
	123.43	0.34662							279.961	0.17553		276.14	-1.0845
	123.532	0.34991							280.184	0.168		276.4	-1.10902
	123.634	0.33674							280.408	0.16526		276.62	-1.10873
	123.736	0.34662							280.634	0.16458		276.84	-1.12196
	123.838	0.32945							280.856	0.08921		277.09	-1.11856
	123.94	0.29768							281.12	0.11457		277.31	-1.0862
	124.042	0.33886							281.343	0.15362		277.53	-1.08469
	124.144	0.39879							281.565	0.12896		277.76	-1.0372
	124.246	0.32945							281.797	0.12622		277.98	-1.07667
	124.348	0.32121							282.02	0.1365		278.2	-1.13438
	124.45	0.30027							282.242	0.21042		278.43	-1.10727
	124.552	0.32663							282.465	0.21179		278.65	-1.13394
	124.654	0.31345							282.687	0.1591		278.88	-1.09573
	124.757	0.29415							282.91	0.10909		279.11	-1.12722
	124.859	0.3405							283.176	-0.14514		279.33	-1.11982
	124.961	0.31486							283.399	0.0357		279.58	-1.16009
	125.063	0.28427							283.626	0.01305		279.8	-1.18138
	125.165	0.34027							283.849	0.0803		280.02	-1.24681
	125.267	0.33815							284.164	-0.09694		280.25	-1.25828
	125.369	0.34944							284.387	0.06041		280.47	-1.24481
	125.471	0.31698							284.643	0.14677		280.69	-1.23847
	125.573	0.28945							284.866	0.06247		280.92	-1.23169
	125.675	0.3078							285.128	0.04668		281.14	-1.22964
	125.777	0.29557							285.351	0.168		281.4	-1.23184
	125.879	0.30992							285.573	0.44447		281.63	-1.24911
	125.981	0.37905							285.806	0.93964		281.85	-1.31273
	126.083	0.38399							286.028	1.32569		282.09	-1.26019
	126.185	0.37459							286.292	1.39052		282.31	-1.22667
	126.287	0.33627							286.515	1.83532		282.53	-1.16257
	126.389	0.29627							286.737	2.01832		282.75	-1.17275
	126.491	0.32498							286.96	2.18224		282.98	-1.20931
	126.593	0.31769							287.182	2.36067		283.2	-1.19025
	126.695	0.29815							287.405	2.56064		283.44	-1.18878
	126.798	0.33133							287.632	2.5991		283.66	-1.20463
	126.9	0.25766							287.855	2.67007		283.91	-1.20507
	127.002	0.34756							288.077	2.8169		284.13	-1.21843
	127.104	0.36519							288.352	2.73445		284.36	-1.19819
	127.206	0.33509							288.575	2.91541		284.59	-1.19195
	127.308	0.26896							288.801	3.01306		284.81	-1.17115
	127.41	0.28497							289.024	3.09569		285.03	-1.1709
	127.512	0.252							289.246	3.12793		285.26	-1.16135
	127.614	0.28874							289.469	3.19943		285.48	-1.17373
	127.716	0.35437							289.691	3.19492		285.7	-1.15775
	127.818	0.35649							289.914	3.13502		285.95	-1.173
	127.92	0.35673							290.142	3.2496		286.17	-1.16866
	128.023	0.27814							290.364	3.34531		286.43	-1.20979
	128.125	0.29863							290.587	3.29908		286.65	-1.18381
	128.227	0.28332							290.873	3.14791		286.91	-1.2019
	128.329	0.24163							291.14	3.39084		287.14	-1.17938
	128.431	0.2699							291.363	3.42673		287.36	-1.18377
	128.533	0.24022							291.585	3.36455		287.6	-1.15697
	128.635	0.27603							291.818	3.43762		287.82	-1.17382
	128.737	0.28756							292.04	3.41071		288.04	-1.20087
	128.839	0.25247							292.263	3.46451		288.26	-1.21067
	128.941	0.26755							292.485	3.56937		288.49	-1.21921
	129.043	0.24635							292.708	3.63192		288.71	-1.20736
	129.145	0.28921							292.93	3.62299		288.96	-1.22106
	129.247	0.27202							293.153	3.60449		289.18	-1.21847
	129.349	0.24163							293.377	3.5534		289.44	-1.17665
	129.451	0.28144							293.646	3.5534		289.66	-1.18562
	129.553	0.31627							293.868	3.6485		289.93	-1.18386
	129.655	0.29745							294.18	3.42865		290.15	-1.17967
	129.757	0.31698							294.402	3.74979		290.37	-1.1317
	129.859	0.34379							294.661	3.73197		290.62	-1.16491
	129.961	0.3078							294.884	3.67528		290.84	-1.1372
	130.063	0.29439							295.149	3.74088		291.06	-1.13983
	130.165	0.24588							295.371	3.68293		291.28	-1.14567
	130.267	0.2216							295.594	3.7396		291.51	-1.1749
	130.369	0.20864							295.825	3.69439		291.73	-1.14504
	130.471	0.18741							296.048	3.84831		291.95	-1.16764
	130.573	0.17467							296.312	3.69439		292.18	-1.12542
	130.676	0.14706							296.535	3.89465		292.41	-1.14333
	130.778	0.14989							296.757	3.87688		292.64	-1.11442
	130.88	0.19213							296.98	3.90289		292.86	-1.13267
	130.982	0.20062							297.202	3.91621		293.08	-1.15439
	131.084	0.25695							297.425	3.77587		293.3	-1.1805
	131.186	0.21029							297.657	3.89338		293.53	-1.17095
	131.288	0.114							297.88	3.88767		293.75	-1.21496
	131.39	0.09982							298.102	3.88323		293.97	-1.19629
	131.492	0.13832							298.331	3.93206		294.2	-1.17918
	131.594	0.0984							298.554	3.90543		294.45	-1.16686
	131.696	0.10029							298.776	3.84704		294.67	-1.13691
	131.798	0.00308							298.998	3.9086		294.93	-1.14918
	131.9	0.00923							299.221	3.93903		295.15	-1.19434
	132.002	0.03101							299.444	3.99478		295.38	-1.18508
	132.104	0.09131							299.668	4.01756		295.61	-1.17227
	132.206	0.12958							299.892	3.91114		295.83	-1.21248
	132.308	0.15674							300.159	3.98211		296.06	-1.20921
	132.41	0.20203							300.381	3.9384		296.28	-1.20809
	132.512	0.16736							300.604	4.02136		296.5	-1.19653
	132.614	0.13053							300.851	4.02136		296.72	-1.21891
	132.716	0.09651							301.073	4.00111		296.97	-1.19956
	132.818	0.1775							301.296	3.95931		297.19	-1.19931
	132.92	0.15674							301.518	3.96818		297.44	-1.23223
	133.022	0.16216							301.741	4.05678		297.66	-1.22355
	133.124	0.16004							301.963	4.02516		297.88	-1.22584
	133.226	0.13218							302.186	3.93523		298.12	-1.21223
	133.328	0.15201							302.408	4.02199		298.34	-1.24525
	133.43	0.17679							302.678	4.01503		298.56	-1.2821
	133.532	0.17184							302.901	4.07954		298.79	-1.25311
	133.634	0.1225							303.164	4.10228		299.01	-1.27888
	133.736	0.1683							303.386	4.16667		299.23	-1.29431
	133.839	0.14115							303.701	3.9105		299.47	-1.2513
	133.941	0.12155							303.923	4.1837		299.7	-1.27888
	134.043	0.12462							304.167	4.10291		299.95	-1.2824
	134.145	0.15107							304.39	4.08522		300.17	-1.28284
	134.247	0.12958							304.612	4.14521		300.39	-1.28445
	134.349	0.11801							304.858	4.16667		300.61	-1.29851
	134.451	0.09155							305.08	4.15279		300.84	-1.27459
	134.553	0.05774							305.303	4.09407		301.06	-1.27253
	134.655	0.1062							305.525	4.14963		301.28	-1.29202
	134.757	0.09415							305.792	4.02452		301.5	-1.28508
	134.859	0.03834							306.014	4.15026		301.73	-1.30789
	134.961	0.01775							306.237	4.20576		301.96	-1.23676
	135.063	0.02959							306.46	4.11996		302.19	-1.24579
	135.165	0.03006							306.731	3.85276		302.43	-1.23676
	135.267	-0.01847							306.953	4.07638		302.66	-1.26141
	135.369	0.02935							307.178	4.15531		302.89	-1.23623
	135.471	0.03858							307.401	4.09786		303.13	-1.25604
	135.573	0.11943							307.648	4.21711		303.35	-1.24569
	135.675	0.1591							307.877	4.23664		303.57	-1.23486
	135.778	0.16382							308.099	4.24419		303.8	-1.23842
	135.88	0.1657							308.322	4.1591		304.02	-1.21496
	135.982	0.1362							308.544	4.11554		304.24	-1.23276
	136.084	0.14753							308.767	4.22908		304.48	-1.23686
	136.186	0.12793							308.989	4.08901		304.7	-1.27005
	136.288	0.1369							309.212	4.20387		304.95	-1.19956
	136.39	0.17349							309.434	4.14711		305.17	-1.22847
	136.492	0.17774							309.682	4.13259		305.4	-1.25111
	136.594	0.12769							309.904	4.15973		305.63	-1.23476
	136.696	0.14824							310.127	4.19126		305.86	-1.25638
	136.798	0.14706							310.356	4.22971		306.08	-1.25706
	136.9	0.1834							310.579	4.287		306.3	-1.2335
	137.002	0.18128							310.801	4.14774		306.52	-1.2135
	137.104	0.15721							311.024	4.23097		306.75	-1.22213
	137.206	0.12817							311.246	4.30273		306.99	-1.24789
	137.309	0.09722							311.469	4.36182		307.22	-1.28835
	137.411	0.0828							311.691	4.36873		307.48	-1.32299
	137.513	0.15249							311.914	4.35742		307.7	-1.31776
	137.615	0.07878							312.183	4.33668		307.96	-1.30056
	137.717	0.13383							312.405	4.16099		308.19	-1.26184
	137.819	0.07524							312.628	4.30273		308.41	-1.25931
	137.921	0.08871							312.876	4.20765		308.65	-1.28586
	138.023	0.01042							313.099	4.22278		308.88	-1.30647
	138.125	1.11022e-14							313.321	4.19126		309.1	-1.28342
	138.227	-0.04169							313.543	4.16225		309.32	-1.27878
	138.329	0.0116							313.766	4.18874		309.54	-1.27952
	138.431	-0.05994							313.988	4.27882		309.77	-1.28801
	138.533	0.02344							314.211	4.27882		309.99	-1.30017
	138.635	0.062							314.434	4.26308		310.21	-1.23252
	138.737	0.02083							314.703	4.07511		310.45	-1.26155
	138.839	0.0071							314.926	3.92382		310.68	-1.24555
	138.941	0.02746							315.189	3.97325		310.9	-1.26873
	139.044	0.03006							315.411	3.91558		311.12	-1.24613
	139.146	0.05727							315.634	3.8553		311.34	-1.20078
	139.248	0.07831							315.866	3.84069		311.57	-1.19848
	139.35	0.0724							316.089	3.8883		311.79	-1.21418
	139.452	0.07122							316.311	3.79939		312.01	-1.2395
	139.554	-0.04809							316.534	3.72878		312.23	-1.23208
	139.656	0.02415							316.756	3.77777		312.48	-1.23145
	139.758	0.10833							316.979	3.6485		312.71	-1.25174
	139.86	0.009							317.202	3.66508		312.96	-1.26355
	139.962	0.07216							317.424	3.6064		313.19	-1.29387
	140.064	0.1336							317.694	3.49842		313.41	-1.23506
	140.166	0.11211							317.917	3.45299		313.65	-1.24174
	140.268	0.10171							318.229	3.34274		313.87	-1.23364
	140.37	0.13171							318.451	3.5093		314.1	-1.23867
	140.472	0.14304							318.708	3.43634		314.32	-1.26824
	140.574	0.16051							318.931	3.42929		314.54	-1.25799
	140.676	0.08848							319.196	3.37225		314.76	-1.17212
	140.779	0.11707							319.46	3.23031		315.01	-1.22008
	140.881	0.10596							319.742	3.12471		315.23	-1.2176
	140.983	0.07784							319.965	3.35685		315.48	-1.22603
	141.085	0.04497							320.2	3.30037		315.7	-1.198
	141.187	0.08304							320.422	3.26053		315.92	-1.22516
	141.289	0.08942							320.645	3.33568		316.16	-1.25096
	141.391	0.0672							320.892	3.26246		316.38	-1.25921
	141.493	0.05183							321.114	3.24574		316.6	-1.27644
	141.595	0.11423							321.337	3.20522		316.82	-1.2414
	141.697	0.07169							321.559	3.22066		317.05	-1.25511
	141.799	0.0698							321.782	3.28302		317.27	-1.19166
	141.901	0.12699							322.004	3.27146		317.51	-1.18922
	142.003	0.11187							322.227	3.23031		317.73	-1.22872
	142.105	0.11801							322.449	3.27788		317.98	-1.2678
	142.207	0.0698							322.72	3.25024		318.21	-1.23759
	142.309	0.06625							322.942	3.202		318.43	-1.19917
	142.411	0.1225							323.205	3.23481		318.68	-1.23496
	142.513	0.15272							323.428	3.17625		318.9	-1.20511
	142.615	0.25365							323.65	3.09698		319.12	-1.21901
	142.717	0.31463							323.882	3.11826		319.34	-1.26311
	142.819	0.3358							324.105	3.14211		319.57	-1.18947
	142.921	0.34897							324.327	3.09182		319.79	-1.14986
	143.023	0.36354							324.55	3.23417		320.01	-1.20165
	143.126	0.3532							324.772	3.19556		320.23	-1.21194
	143.228	0.39127							324.995	3.08086		320.47	-1.21521
	143.33	0.37858							325.217	3.00596		320.7	-1.26429
	143.432	0.36425							325.44	3.04148		320.92	-1.26658
	143.534	0.35743							325.708	3.07505		321.17	-1.23291
	143.636	0.42439							325.931	2.95359		321.39	-1.22472
	143.738	0.39198							326.153	2.99949		321.61	-1.23657
	143.841	0.37177							326.387	2.97752		321.83	-1.23891
	143.943	0.33462							326.609	2.96652		322.06	-1.20507
	144.045	0.34238							326.832	2.98463		322.28	-1.24921
	144.147	0.30969							327.055	2.91087		322.52	-1.28147
	144.249	0.26307							327.277	2.98463		322.74	-1.31326
	144.351	0.25907							327.5	2.98075		323.01	-1.28581
	144.453	0.2348							327.722	2.86488		323.23	-1.30237
	144.555	0.23244							327.947	2.79614		323.49	-1.27073
	144.657	0.24093							328.215	2.90634		323.72	-1.30779
	144.759	0.27555							328.438	2.93353		323.94	-1.32118
	144.861	0.26284							328.66	2.80522		324.17	-1.30266
	144.963	0.27862							328.908	2.71105		324.4	-1.32138
	145.065	0.31345							329.219	2.64925		324.62	-1.29504
	145.167	0.22184							329.442	2.77666		324.84	-1.27742
	145.269	0.22702							329.664	2.68113		325.06	-1.30359
	145.371	0.16098							329.895	2.72535		325.29	-1.31942
	145.473	0.19967							330.117	2.82987		325.52	-1.34034
	145.575	0.21382							330.34	2.76108		325.74	-1.33271
	145.677	0.22184							330.562	2.73575		326	-1.33638
	145.779	0.21453							330.785	2.7052		326.22	-1.36381
	145.881	0.21123							331.007	2.63753		326.45	-1.32836
	145.983	0.16405							331.274	2.5117		326.69	-1.31605
	146.085	0.14186							331.496	2.64534		326.91	-1.31634
	146.187	0.17679							331.725	2.64794		327.14	-1.32841
	146.289	0.12651							331.947	2.70129		327.36	-1.30354
	146.392	0.11187							332.263	2.48101		327.58	-1.28953
	146.494	0.11234							332.486	2.73769		327.8	-1.33051
	146.596	0.14564							332.74	2.68048		328.03	-1.34293
	146.698	0.2183							332.962	2.63036		328.25	-1.353
	146.8	0.20156							333.225	2.69154		328.49	-1.34283
	146.902	0.24305							333.49	2.50126		328.71	-1.32978
	147.004	0.1808							333.728	2.70064		328.94	-1.33296
	147.106	0.19684							333.95	2.69999		329.18	-1.35119
	147.208	0.19095							334.173	2.67658		329.41	-1.41386
	147.31	0.2216							334.404	2.64469		329.63	-1.43374
	147.412	0.18529							334.626	2.5489		329.85	-1.41362
	147.514	0.19967							334.849	2.63818		330.07	-1.40143
	147.616	0.17821							335.071	2.66682		330.3	-1.42307
	147.718	0.25129							335.294	2.63297		330.52	-1.41528
	147.82	0.22867							335.516	2.61017		330.75	-1.42351
	147.923	0.16759							335.739	2.63167		331	-1.41411
	148.025	0.19519							335.962	2.69089		331.23	-1.36205
	148.127	0.15154							336.232	2.69739		331.45	-1.3444
	148.229	0.20345							336.454	2.68503		331.69	-1.33218
	148.331	0.18953							336.677	2.70975		331.91	-1.38714
	148.433	0.17939							336.925	2.58476		332.13	-1.35227
	148.535	0.16146							337.147	2.45553		332.36	-1.37041
	148.637	0.2084							337.37	2.55411		332.58	-1.36948
	148.739	0.252							337.592	2.44965		332.8	-1.3331
	148.841	0.2885							337.815	2.5352		333.04	-1.34044
	148.943	0.34332							338.037	2.51497		333.27	-1.31546
	149.045	0.33744							338.26	2.51431		333.52	-1.33105
	149.147	0.28568							338.482	2.50191		333.74	-1.37437
	149.249	0.3078							338.752	2.61408		333.96	-1.33007
	149.351	0.28568							338.975	2.64729		334.19	-1.32831
	149.453	0.27461							339.238	2.56716		334.42	-1.3332
	149.555	0.25483							339.46	2.5639		334.64	-1.3288
	149.657	0.25294							339.683	2.52084		334.86	-1.33335
	149.759	0.27296							339.915	2.57368		335.08	-1.30061
	149.861	0.22726							340.137	2.49211		335.31	-1.30403
	149.963	0.21217							340.36	2.42676		335.55	-1.31366
	150.066	0.19189							340.582	2.3777		335.77	-1.32543
	150.168	0.21406							340.848	2.28466		336.02	-1.29412
	150.27	0.24116							341.071	2.41892		336.24	-1.28796
	150.372	0.22773							341.293	2.51953		336.47	-1.3269
	150.474	0.19236							341.516	2.46925		336.71	-1.31835
	150.576	0.1395							341.791	2.30105		336.94	-1.3463
	150.678	0.19991							342.014	2.44442		337.16	-1.33599
	150.78	0.16004							342.248	2.4006		337.38	-1.31962
	150.882	0.24328							342.471	2.3574		337.6	-1.34919
	150.984	0.23032							342.694	2.44573		337.83	-1.30525
	151.086	0.21665							342.938	2.38031		338.05	-1.31932
	151.188	0.23009							343.161	2.37442		338.27	-1.34669
	151.29	0.25082							343.425	2.23085		338.51	-1.2992
	151.392	0.215							343.647	2.40387		338.74	-1.32978
	151.494	0.23527							343.87	2.51301		338.96	-1.3843
	151.596	0.23692							344.092	2.53454		339.2	-1.36337
	151.698	0.18812							344.315	2.51823		339.43	-1.36933
	151.8	0.1591							344.538	2.4006		339.65	-1.30301
	151.902	0.16264							344.77	2.49342		339.87	-1.32797
	152.004	0.12439							344.993	2.36984		340.09	-1.31678
	152.106	0.15792							345.25	2.32465		340.32	-1.34185
	152.208	0.10903							345.472	2.32465		340.56	-1.31888
	152.311	0.12014							345.695	2.3135		340.78	-1.31825
	152.413	0.21477							345.927	2.34692		341.05	-1.33374
	152.515	0.2051							346.15	2.28138		341.27	-1.32162
	152.617	0.20015							346.372	2.25645		341.53	-1.33873
	152.719	0.16995							346.595	2.25645		341.76	-1.32651
	152.821	0.1801							346.817	2.31154		341.98	-1.33609
	152.923	0.23598							347.04	2.36198		342.21	-1.3377
	153.025	0.26519							347.263	2.30498		342.43	-1.34176
	153.127	0.28144							347.486	2.31023		342.66	-1.32123
	153.229	0.32474							347.755	2.28006		342.88	-1.28401
	153.331	0.25389							347.977	2.19144		343.1	-1.27688
	153.433	0.25342							348.29	1.93648		343.32	-1.29094
	153.535	0.21359							348.512	2.18552		343.55	-1.28884
	153.637	0.16901							348.773	2.25842		343.78	-1.24925
	153.739	0.11872							348.996	2.22231		344.04	-1.27869
	153.841	0.11234							349.259	2.3384		344.26	-1.3377
	153.943	0.03929							349.482	2.23938		344.49	-1.34669
	154.045	0.02817							349.704	2.28531		344.73	-1.34283
	154.147	0.05774							349.935	2.17632		344.95	-1.39585
	154.249	0.13431							350.158	2.21246		345.18	-1.39419
	154.352	0.11281							350.38	2.18158		345.4	-1.39644
	154.454	0.12557							350.603	2.22494		345.62	-1.39585
	154.556	0.14658							350.825	2.20326		345.84	-1.35716
	154.658	0.14706							351.048	2.28859		346.07	-1.34425
	154.76	0.20722							351.27	2.21509		346.29	-1.34049
	154.862	0.19307							351.493	2.11055		346.53	-1.38792
	154.964	0.20793							351.764	2.06907		346.75	-1.38421
	155.066	0.15485							351.986	2.10002		346.98	-1.36195
	155.168	0.15626							352.209	2.06512		347.22	-1.35735
	155.27	0.11423							352.441	2.04205		347.44	-1.32861
	155.372	0.14163							352.664	2.03612		347.67	-1.32265
	155.474	0.18505							352.886	2.04271		347.89	-1.31708
	155.576	0.13596							353.109	1.98666		348.11	-1.29763
	155.678	0.17963							353.331	2.06116		348.33	-1.3376
	155.78	0.19967							353.554	2.16646		348.57	-1.371
	155.882	0.17915							353.778	2.13226		348.79	-1.38445
	155.984	0.16877							354.002	2.03216		349.04	-1.35197
	156.086	0.16028							354.268	2.10397		349.28	-1.33868
	156.188	0.16948							354.491	2.05721		349.51	-1.36298
	156.29	0.15603							354.713	2.02953		349.74	-1.39629
	156.392	0.16476							354.961	2.04864		349.96	-1.43634
	156.494	0.17986							355.184	2.02491		350.19	-1.42537
	156.596	0.18529							355.406	2.06314		350.41	-1.44648
	156.698	0.18316							355.628	2.02425		350.63	-1.42375
	156.801	0.18411							355.851	2.02953		350.85	-1.40324
	156.903	0.22867							356.116	1.89684		351.1	-1.40451
	157.005	0.25789							356.339	2.02162		351.32	-1.40363
	157.107	0.26472							356.564	2.00777		351.57	-1.43198
	157.209	0.24917							356.79	2.0137		351.79	-1.38073
	157.311	0.24658							357.013	1.94507		352.01	-1.38562
	157.413	0.25294							357.274	1.98204		352.24	-1.37051
	157.515	0.28521							357.497	1.92459		352.47	-1.40789
	157.617	0.32427							357.719	2.0348		352.69	-1.44804
	157.719	0.33133							357.953	1.94309		352.91	-1.40397
	157.821	0.3358							358.175	2.05984		353.13	-1.42889
	157.923	0.372							358.397	2.0638		353.36	-1.42835
	158.025	0.35884							358.62	2.0381		353.6	-1.40378
	158.127	0.37435							358.842	2.09212		353.83	-1.40285
	158.229	0.41241							359.065	2.00645		354.09	-1.33677
	158.331	0.38422							359.289	1.9728		354.32	-1.39057
	158.433	0.37553							359.555	1.78897		354.59	-1.36214
	158.535	0.34144							359.782	1.97874		354.81	-1.39468
	158.638	0.30051							360.004	2.06775		355.07	-1.36743
	158.74	0.31957							360.227	2.00381		355.3	-1.38293
	158.842	0.30804							360.457	1.99787		355.52	-1.39443
	158.944	0.3238							360.679	2.00315		355.75	-1.43173
	159.046	0.33815							360.902	2.0605		355.97	-1.45686
	159.148	0.29227							361.124	2.08619		356.2	-1.43923
	159.25	0.22137							361.346	1.99523		356.42	-1.40476
	159.352	0.30404							361.569	1.84657		356.64	-1.40539
	159.454	0.26119							361.794	1.95629		356.86	-1.39673
	159.556	0.25836							362.016	1.99655		357.1	-1.42414
	159.658	0.30663							362.283	1.95894		357.32	-1.44515
	159.76	0.31722							362.508	1.90146		357.58	-1.42126
	159.862	0.27744							362.834	1.70077		357.8	-1.43154
	159.964	0.27909							363.056	1.89485		358.02	-1.48377
	160.066	0.20557							363.292	1.95696		358.27	-1.49548
	160.168	0.23339							363.515	2.04535		358.49	-1.47622
	160.27	0.30521							363.761	2.03942		358.72	-1.4846
	160.372	0.31933							363.991	1.92195		358.94	-1.43751
	160.474	0.32874							364.213	1.88295		359.16	-1.38699
	160.576	0.3151							364.436	2.03282		359.38	-1.43315
	160.678	0.36848							364.658	1.9596		359.61	-1.40681
	160.78	0.35273							364.881	1.94705		359.83	-1.41401
	160.882	0.31463							365.103	1.91799		360.07	-1.40216
	160.984	0.31698							365.326	1.73726		360.3	-1.42708
	161.086	0.30027							365.59	1.82142		360.52	-1.41915
	161.188	0.27461							365.812	1.72134		360.76	-1.37545
	161.291	0.28215							366.035	1.92525		360.98	-1.38924
	161.393	0.21359							366.34	1.80619		361.21	-1.44128
	161.495	0.20133							366.563	2.11647		361.43	-1.45088
	161.597	0.20816							366.81	2.05194		361.65	-1.47009
	161.699	0.25459							367.033	2.04732		361.87	-1.48122
	161.801	0.28026							367.295	2.08685		362.11	-1.51088
	161.903	0.30004							367.517	2.02821		362.33	-1.44829
	162.005	0.24446							367.74	1.95431		362.58	-1.45681
	162.107	0.22773							367.972	2.06446		362.81	-1.46882
	162.209	0.29815							368.195	2.01106		363.03	-1.4846
	162.311	0.28945							368.417	2.00513		363.27	-1.43908
	162.413	0.2414							368.639	2.00645		363.49	-1.41518
	162.515	0.22773							368.862	2.01502		363.71	-1.42243
	162.617	0.30686							369.084	1.99194		363.93	-1.38406
	162.719	0.33251							369.309	1.93186		364.16	-1.39898
	162.821	0.27932							369.532	1.91865		364.38	-1.38244
	162.923	0.21948							369.8	1.91006		364.63	-1.39517
	163.025	0.2018							370.022	1.85319		364.85	-1.36992
	163.127	0.16382							370.335	2.14082		365.1	-1.33447
	163.23	0.11281							370.558	2.25317		365.32	-1.38699
	163.332	0.1926							370.817	1.916		365.54	-1.38973
	163.434	0.17868							371.039	1.8856		365.77	-1.43928
	163.536	0.21194							371.302	1.85583		365.99	-1.43262
	163.638	0.22396							371.568	1.66625		366.22	-1.41944
	163.74	0.21123							371.853	1.73594		366.44	-1.40084
	163.843	0.24753							372.075	1.7989		366.66	-1.40569
	163.945	0.21524							372.312	1.89023		366.88	-1.38753
	164.047	0.2699							372.534	1.86642		367.13	-1.43472
	164.149	0.24446							372.797	1.83466		367.36	-1.43296
	164.251	0.21099							373.024	1.80553		367.62	-1.37667
	164.353	0.23645							373.247	1.79162		367.85	-1.35589
	164.455	0.25106							373.524	1.63104		368.12	-1.36855
	164.557	0.25153							373.748	1.74655		368.34	-1.39693
	164.659	0.21594							374.026	1.55721		368.6	-1.42635
	164.761	0.25742							374.248	1.64101		368.83	-1.41376
	164.863	0.29745							374.485	1.72002		369.05	-1.40882
	164.965	0.28709							374.707	1.77306		369.28	-1.35471
	165.067	0.32192							374.93	1.82605		369.5	-1.32367
	165.169	0.23928							375.152	1.73859		369.73	-1.38166
	165.271	0.23857							375.375	1.77041		369.95	-1.35002
	165.373	0.24376							375.597	1.91931		370.17	-1.34151
	165.475	0.26755							375.862	1.66426		370.39	-1.35745
	165.577	0.34944							376.084	1.83267		370.63	-1.31053
	165.679	0.3191							376.315	1.86576		370.85	-1.34127
	165.781	0.25271							376.538	1.7366		371.11	-1.34122
	165.883	0.24658							376.864	1.47927		371.33	-1.37056
	165.986	0.22632							377.086	1.74456		371.55	-1.36708
	166.088	0.16334							377.32	1.8234		371.78	-1.39624
	166.19	0.21312							377.543	1.67887		372	-1.40119
	166.292	0.28073							377.79	1.76511		372.22	-1.40094
	166.394	0.29109							378.061	1.52924		372.44	-1.41332
	166.496	0.26637							378.316	1.68617		372.67	-1.40153
	166.598	0.26472							378.538	1.62173		372.89	-1.40588
	166.7	0.28803							378.761	1.70277		373.14	-1.3685
	166.802	0.26284							378.984	1.76511		373.36	-1.44608
	166.904	0.22844							379.206	1.72466		373.6	-1.43457
	167.006	0.21618							379.429	1.70077		373.83	-1.42468
	167.108	0.21382							379.651	1.65031		374.05	-1.39003
	167.21	0.27838							379.874	1.65429		374.29	-1.35564
	167.312	0.37858							380.096	1.58516		374.51	-1.39438
	167.414	0.33697							380.326	1.81347		374.74	-1.43031
	167.516	0.35273							380.549	1.75583		374.96	-1.39766
	167.618	0.32263							380.786	1.67289		375.18	-1.44853
	167.72	0.27956							381.013	1.74257		375.4	-1.47485
	167.822	0.36002							381.236	1.63901		375.64	-1.44775
	167.924	0.34238							381.5	1.54589		375.86	-1.44711
	168.026	0.33815							381.722	1.65961		376.13	-1.44574
	168.128	0.29133							381.945	1.76113		376.36	-1.46514
	168.23	0.31086							382.167	1.79294		376.62	-1.48676
	168.332	0.29533							382.39	1.66625		376.84	-1.47117
	168.434	0.30263							382.613	1.64233		377.07	-1.45074
	168.536	0.29345							382.843	1.73063		377.31	-1.50054
	168.638	0.29863							383.066	1.76047		377.54	-1.50721
	168.74	0.31369							383.327	1.71007		377.76	-1.50838
	168.842	0.28497							383.55	1.76047		377.98	-1.52447
	168.944	0.29886							383.772	1.84591		378.2	-1.49259
	169.046	0.29557							384.005	1.66559		378.43	-1.45378
	169.148	0.34121							384.227	1.6782		378.65	-1.49867
	169.25	0.2958							384.449	1.66293		378.87	-1.46171
	169.353	0.22561							384.672	1.54789		379.11	-1.44741
	169.455	0.20651							384.894	1.6204		379.34	-1.47612
	169.557	0.25954							385.117	1.65297		379.56	-1.49843
	169.659	0.24328							385.34	1.58183		379.8	-1.49485
	169.761	0.1992							385.562	1.57451		380.02	-1.48499
	169.863	0.27485							385.832	1.5785		380.25	-1.50627
	169.965	0.2998							386.097	1.3825		380.47	-1.49735
	170.067	0.32074							386.337	1.54589		380.69	-1.51348
	170.169	0.35202							386.56	1.59779		380.91	-1.5281
	170.271	0.35437							386.782	1.62173		381.15	-1.52364
	170.373	0.35249							387.025	1.62638		381.38	-1.4845
	170.475	0.33509							387.248	1.51925		381.64	-1.47053
	170.577	0.31886							387.47	1.4786		381.87	-1.47161
	170.679	0.32074							387.693	1.49793		382.13	-1.46039
	170.781	0.33392							387.915	1.58116		382.36	-1.52526
	170.883	0.3158							388.138	1.46926		382.58	-1.5152
	170.985	0.3271							388.36	1.58116		382.81	-1.50681
	171.087	0.30733							388.583	1.57784		383.03	-1.50191
	171.189	0.36213							388.853	1.51992		383.25	-1.51986
	171.291	0.38399							389.076	1.45126		383.48	-1.56437
	171.393	0.32192							389.339	1.58249		383.7	-1.588
	171.495	0.30051							389.561	1.59846		383.92	-1.57945
	171.597	0.40208							389.784	1.46593		384.15	-1.53517
	171.699	0.43612							390.017	1.41989		384.37	-1.51103
	171.801	0.4617							390.239	1.4626		384.64	-1.49534
	171.903	0.37647							390.462	1.46126		384.86	-1.51834
	172.005	0.2885							390.684	1.54323		385.08	-1.48053
	172.107	0.24635							390.907	1.54589		385.33	-1.47558
	172.209	0.32733							391.129	1.50393		385.55	-1.4674
	172.311	0.31345							391.396	1.31967		385.77	-1.48122
	172.413	0.30616							391.618	1.55721		386	-1.48367
	172.515	0.27956							391.856	1.3845		386.22	-1.48249
	172.617	0.29015							392.078	1.42123		386.44	-1.51186
	172.719	0.30074							392.344	1.44392		386.66	-1.50853
	172.822	0.25766							392.567	1.39452		386.89	-1.50005
	172.924	0.26849							392.888	1.06552		387.13	-1.48916
	173.026	0.21642							393.111	1.30964		387.35	-1.50201
	173.128	0.32027							393.393	1.17834		388.04	-1.47754
	173.23	0.20722							393.615	1.44459		388.26	-1.497
	173.332	0.10974							393.897	1.30897		388.48	-1.50362
	173.434	0.2018							394.119	1.43858		388.71	-1.48563
	173.536	0.23362							394.35	1.35043		388.93	-1.53581
	173.638	0.19944							394.573	1.28019		389.15	-1.55549
	173.74	0.19378							394.795	1.40521		389.37	-1.52447
	173.842	0.16948							395.04	1.40053		389.6	-1.51697
	173.944	0.1173							395.263	1.40654		389.82	-1.53541
	174.046	0.16641							395.485	1.43524		390.05	-1.53998
	174.148	0.21618							395.75	1.33505		390.27	-1.51412
	174.25	0.27414							395.972	1.41789		390.49	-1.50799
	174.352	0.2765							396.195	1.39786		390.71	-1.55863
	174.454	0.1709							396.417	1.40654		390.94	-1.51716
	174.556	0.19543							396.64	1.36446		391.16	-1.52182
	174.659	0.27932							396.871	1.43124		391.38	-1.49799
	174.761	0.25129							397.094	1.45926		391.63	-1.51677
	174.863	0.22231							397.356	1.51659		391.85	-1.51348
	174.965	0.25012							397.578	1.51459		392.08	-1.528
	175.067	0.22184							397.801	1.49393		392.3	-1.54984
	175.169	0.22066							398.033	1.51858		392.52	-1.52462
	175.271	0.25883							398.256	1.41722		392.74	-1.51952
	175.373	0.27061							398.478	1.44525		392.97	-1.52055
	175.475	0.20298							398.701	1.30294		393.19	-1.51201
	175.577	0.25436							398.923	1.33104		393.41	-1.53051
	175.679	0.24894							399.187	1.21589		393.64	-1.54808
	175.781	0.29792							399.41	1.30696		393.86	-1.54282
	175.883	0.2958							399.632	1.41055		394.08	-1.56084
	175.986	0.27179							399.868	1.33639		394.31	-1.5363
	176.088	0.27391							400.091	1.32368		394.53	-1.55573
	176.19	0.32051							400.362	1.22326		394.75	-1.51226
	176.292	0.28121							400.627	1.11793		394.97	-1.52109
	176.394	0.22349							400.878	1.19175		395.2	-1.54734
	176.496	0.21759							401.101	1.22594		395.42	-1.57144
	176.598	0.2805							401.364	1.28421		395.64	-1.56982
	176.7	0.24376							401.586	1.25609		395.87	-1.5546
	176.802	0.26072							401.809	1.32234		396.09	-1.52197
	176.904	0.20769							402.041	1.22125		396.31	-1.55426
	177.006	0.21099							402.306	1.03728		396.53	-1.56069
	177.108	0.23079							402.584	1.15284		396.76	-1.58706
	177.21	0.22985							402.807	1.22728		396.98	-1.62554
	177.312	0.17467							403.033	1.23532		397.2	-1.60893
	177.414	0.21005							403.255	1.29157		397.42	-1.62706
	177.516	0.23999							403.478	1.31365		397.65	-1.63277
	177.618	0.22443							403.7	1.36914		397.87	-1.63247
	177.72	0.21877							403.964	1.17767		398.09	-1.60652
	177.823	0.20911							404.187	1.23197		398.31	-1.59536
	177.925	0.25718							404.41	1.23867		398.54	-1.62043
	178.027	0.22797							404.632	1.30161		398.76	-1.58957
	178.129	0.23339							404.884	1.2447		398.98	-1.59792
	178.231	0.16924							405.107	1.39052		399.2	-1.60401
	178.333	0.15697							405.372	1.27082		399.43	-1.59998
	178.435	0.19614							405.594	1.33037		399.65	-1.62057
	178.537	0.19897							405.817	1.33839		399.87	-1.61512
	178.639	0.24705							406.049	1.35511		400.1	-1.5876
	178.741	0.24258							406.272	1.27617		400.34	-1.64752
	178.843	0.22891							406.494	1.2065		400.57	-1.65898
	178.945	0.21076							406.717	1.15955		400.79	-1.65789
	179.047	0.2315							406.982	1.04468		401.01	-1.65421
	179.149	0.24022							407.204	1.15821		401.24	-1.6548
	179.251	0.2348							407.427	1.24738		401.46	-1.65135
	179.353	0.24446							407.649	1.31432		401.68	-1.64476
	179.455	0.23999							407.88	1.30562		401.91	-1.62569
	179.557	0.2593							408.103	1.22862		402.15	-1.6695
	179.659	0.29203							408.325	1.17968		402.37	-1.69711
	179.761	0.27555							408.554	1.2065		402.6	-1.68437
	179.863	0.2315							408.777	1.44392		402.82	-1.62878
	179.965	0.24917							409.041	1.3845		403.04	-1.63036
	180.067	0.31345							409.264	1.09577		403.26	-1.62313
	180.169	0.28238							409.486	1.58316		403.49	-1.56653
	180.271	0.30168							409.709	1.45726		403.71	-1.56698
	180.373	0.2487							409.931	1.27417		403.93	-1.54837
	180.475	0.24376							410.153	1.37983		404.16	-1.55897
	180.577	0.29368							410.389	1.37515		404.38	-1.59772
	180.68	0.26119							410.612	1.3424		404.6	-1.58691
	180.782	0.19449							410.872	1.35043		404.83	-1.57341
	180.884	0.24776							411.099	1.21321		405.05	-1.54798
	180.986	0.21335							411.322	1.32101		405.27	-1.55014
	181.088	0.22679							411.56	1.29826		405.49	-1.55721
	181.19	0.24305							411.783	1.31164		405.72	-1.53198
	181.292	0.21807							412.005	1.28622		405.94	-1.49495
	181.394	0.22962							412.228	1.26345		406.17	-1.482
	181.496	0.24847							412.45	1.06619		406.39	-1.52707
	181.598	0.26284							412.673	1.16626		406.61	-1.56526
	181.7	0.19897							412.905	1.19846		406.86	-1.54754
	181.802	0.17066							413.127	1.18505		407.08	-1.52359
	181.904	0.20958							413.388	0.77288		407.3	-1.54915
	182.006	0.21689							413.611	1.28287		407.52	-1.51736
	182.108	0.17325							413.833	1.37716		407.75	-1.54493
	182.21	0.18269							414.067	1.04468		407.97	-1.53217
	182.312	0.1062							414.289	1.16358		408.19	-1.51417
	182.414	0.14068							414.512	0.90256		408.41	-1.51255
	182.516	0.1992							414.776	0.98141		408.66	-1.5306
	182.619	0.15556							414.998	1.27082		408.89	-1.49048
	182.721	0.17821							415.221	1.2514		409.11	-1.53772
	182.823	0.19732							415.443	1.36513		409.33	-1.57139
	182.925	0.19661							415.666	0.89918		409.55	-1.57149
	183.027	0.21429							415.896	1.03795		409.78	-1.57591
	183.129	0.15414							416.119	1.05409		410	-1.55779
	183.231	0.1284							416.341	1.08367		410.22	-1.57842
	183.333	0.16783							416.572	1.10316		410.44	-1.52006
	183.435	0.1893							416.836	0.93357		410.67	-1.56393
	183.537	0.15461							417.061	1.24738		410.89	-1.56128
	183.639	0.10313							417.284	1.11928		411.11	-1.54135
	183.741	0.18647							417.506	1.02719		411.34	-1.55917
	183.843	0.10738							417.729	1.18974		411.56	-1.52791
	183.945	0.10927							417.951	1.10584		411.78	-1.52776
	184.047	0.11848							418.216	0.96592		412	-1.55937
	184.149	0.13785							418.438	1.06754		412.23	-1.57704
	184.251	0.13738							418.66	1.16895		412.45	-1.62544
	184.353	0.19							418.915	1.05947		412.68	-1.58785
	184.455	0.22608							419.138	1.04131		412.9	-1.5876
	184.557	0.24116							419.401	1.01642		413.12	-1.59659
	184.659	0.16688							419.623	1.20382		413.37	-1.59885
	184.762	0.1775							419.846	1.18505		413.59	-1.56197
	184.864	0.22255							420.078	0.98343		413.81	-1.53792
	184.966	0.18482							420.3	1.10248		414.04	-1.57262
	185.068	0.16216							420.523	1.06754		414.26	-1.60313
	185.17	0.11163							420.745	1.02046		414.48	-1.61993
	185.272	0.19284							420.968	0.96929		414.7	-1.6105
	185.374	0.23928							421.232	0.77897		414.93	-1.63699
	185.476	0.18175							421.455	1.02719		415.18	-1.61409
	185.578	0.16452							421.677	0.9484		415.4	-1.61197
	185.68	0.16098							421.918	0.96659		415.63	-1.60716
	185.782	0.148							422.14	1.0366		415.85	-1.6161
	185.884	0.14304							422.408	1.03795		416.07	-1.60136
	185.986	0.16051							422.672	0.89783		416.29	-1.57464
	186.088	0.18434							422.922	0.99959		416.52	-1.59561
	186.19	0.1369							423.145	1.03728		416.74	-1.60755
	186.292	0.16547							423.408	1.03593		416.96	-1.61522
	186.394	0.17514							423.674	0.85532		417.19	-1.61325
	186.496	0.1565							423.917	1.08367		417.41	-1.59021
	186.598	0.1808							424.14	1.1186		417.63	-1.62795
	186.7	0.2051							424.411	1.0292		417.85	-1.62982
	186.803	0.18246							424.633	1.09442		418.08	-1.64835
	186.905	0.19401							424.856	1.00363		418.3	-1.58466
	187.007	0.21689							425.104	0.97468		418.52	-1.62755
	187.109	0.14611							425.326	1.03459		418.74	-1.62298
	187.211	0.15508							425.591	0.95716		418.97	-1.62765
	187.313	0.18576							425.813	1.02113		419.19	-1.63945
	187.415	0.15414							426.036	1.07426		419.41	-1.65229
	187.517	0.17986							426.258	1.06283		419.64	-1.63439
	187.619	0.14493							426.48	0.95379		419.88	-1.65696
	187.721	0.16547							426.703	1.03324		420.11	-1.58475
	187.823	0.16216							426.938	1.0292		420.33	-1.59458
	187.925	0.17821							427.16	1.08098		420.55	-1.64521
	188.027	0.19236							427.417	0.99017		420.77	-1.62618
	188.129	0.14564							427.64	0.88839		421	-1.6222
	188.231	0.12415							427.862	0.96323		421.22	-1.59011
	188.333	0.07878							428.094	0.95851		421.44	-1.58976
	188.435	0.14186							428.317	0.96457		421.69	-1.57778
	188.537	0.14564							428.539	0.95312		421.92	-1.5737
	188.639	0.1369							428.762	0.96053		422.14	-1.55765
	188.741	0.1867							428.984	0.94099		422.36	-1.5711
	188.843	0.12486							429.249	0.77626		422.58	-1.60278
	188.945	0.14399							429.471	1.01575		422.81	-1.58107
	189.047	0.12226							429.693	1.01776		423.03	-1.58957
	189.149	0.1225							429.926	1.05678		423.25	-1.61261
	189.251	0.09178							430.149	1.05544		423.47	-1.63626
	189.354	0.09084							430.371	1.10248		423.7	-1.65066
	189.456	0.07737							430.599	1.03391		423.92	-1.69638
	189.558	-0.00189							430.822	1.06821		424.14	-1.65396
	189.66	-0.02842							431.044	1.0635		424.36	-1.59615
	189.762	0.05632							431.309	0.91267		424.59	-1.60347
	189.864	0.01586							431.531	1.03391		424.81	-1.62283
	189.966	0.10573							431.754	1.10987		425.03	-1.63935
	190.068	0.07287							431.976	0.98141		425.25	-1.63262
	190.17	0.01989							432.199	1.01709		425.48	-1.66331
	190.272	0.075							432.432	1.07224		425.7	-1.69121
	190.374	0.02344							432.655	0.98882		425.93	-1.67334
	190.476	0.04662							432.892	1.04602		426.15	-1.69116
	190.578	0.00166							433.122	1.09106		426.4	-1.69027
	190.68	-0.0045							433.431	0.98141		426.62	-1.65273
	190.782	0.03716							433.654	0.93088		426.84	-1.62755
	190.884	0.04118							433.876	1.02449		427.06	-1.64707
	190.986	0.01278							434.107	1.03459		427.29	-1.66444
	191.088	-0.02795							434.329	1.14613		427.51	-1.62008
	191.19	0.06673							434.552	1.10517		427.73	-1.67265
	191.292	0.0984							434.774	1.01305		427.95	-1.68904
	191.394	0.0575							434.997	1.06619		428.21	-1.71164
	191.496	0.07737							435.219	0.98882		428.43	-1.71637
	191.598	0.10478							435.487	0.92279		428.65	-1.73479
	191.7	0.09013							435.709	1.0998		428.88	-1.71174
	191.802	0.101							435.943	1.05409		429.1	-1.73543
	191.904	0.12722							436.209	0.83641		429.32	-1.75548
	192.006	0.15178							436.439	1.08636		429.54	-1.77091
	192.108	0.13927							436.662	1.06687		429.77	-1.73735
	192.21	0.16688							436.987	0.78708		429.99	-1.724
	192.312	0.17797							437.21	1.14143		430.21	-1.73218
	192.414	0.19142							437.445	1.04737		430.43	-1.70701
	192.516	0.14304							437.668	0.99623		430.66	-1.71499
	192.618	0.10478							437.939	0.94436		430.88	-1.6883
	192.72	0.08871							438.161	0.96929		431.1	-1.69446
	192.822	0.148							438.473	0.73702		431.32	-1.70026
	192.924	0.15697							438.696	0.93695		431.55	-1.70657
	193.026	0.15249							438.935	1.07493		431.77	-1.71405
	193.128	0.13927							439.205	0.83573		431.99	-1.74494
	193.23	0.08682							439.493	0.88637		432.21	-1.68156
	193.332	0.13313							439.715	1.02046		432.44	-1.6887
	193.434	0.14611							439.989	0.81074		432.66	-1.67192
	193.536	0.148							440.212	0.89244		432.88	-1.6882
	193.638	0.14847							440.453	0.93425		433.1	-1.70534
	193.74	0.13265							440.676	0.9639		433.33	-1.67915
	193.843	0.15485							440.911	0.83506		433.55	-1.66183
	193.945	0.16216							441.157	0.95514		433.77	-1.71267
	194.047	0.15178							441.379	0.84046		433.99	-1.69519
	194.149	0.16452							441.664	0.71672		434.22	-1.69687
	194.251	0.19048							441.886	0.85734		434.44	-1.71513
	194.353	0.15437							442.123	1.03526		434.67	-1.74577
	194.455	0.12226							442.345	0.87084		434.91	-1.75356
	194.557	0.16429							442.568	0.91402		435.14	-1.75036
	194.659	0.14186							442.791	0.81614		435.36	-1.7108
	194.761	0.12604							443.013	0.83236		435.58	-1.71193
	194.863	0.08233							443.236	0.85532		435.8	-1.68939
	194.965	0.18246							443.46	0.84992		436.03	-1.69259
	195.067	0.2183							443.683	0.85869		436.25	-1.7074
	195.169	0.18883							443.951	0.82087		436.47	-1.72479
	195.271	0.1565							444.174	0.81479		436.73	-1.68328
	195.373	0.14115							444.396	0.92009		436.95	-1.68944
	195.475	0.11092							444.629	0.93155		437.17	-1.6854
	195.577	0.13809							444.851	0.90188		437.42	-1.68771
	195.679	0.14682							445.073	0.91402		437.64	-1.66045
	195.781	0.09037							445.296	0.91065		437.86	-1.64899
	195.884	0.07358							445.518	0.78708		438.09	-1.67895
	195.986	0.12344							445.783	0.63473		438.31	-1.64776
	196.088	0.11069							446.005	0.70656		438.53	-1.63881
	196.19	0.10195							446.228	0.85937		438.75	-1.64107
	196.292	0.09509							446.465	0.85532		438.98	-1.69121
	196.394	0.04993							446.687	0.83168		439.23	-1.7013
	196.496	-0.00947							446.947	0.78978		439.45	-1.6916
	196.598	0.06342							447.175	0.77761		439.67	-1.6757
	196.7	0.02746							447.397	0.77288		439.89	-1.65701
	196.802	0.04142							447.634	0.71672		440.12	-1.69244
	196.904	0.0142							447.857	0.64286		440.34	-1.70184
	197.006	0.062							448.121	0.50911		440.56	-1.69598
	197.108	0.02864							448.344	0.66862		440.78	-1.69229
	197.21	-0.02108							448.566	0.54581		441.01	-1.73094
	197.312	0.00189							448.789	0.68759		441.24	-1.73947
	197.414	0.01468							449.011	0.68082		441.46	-1.70002
	197.516	0.07642							449.234	0.70724		441.68	-1.72681
	197.618	-0.01468							449.47	0.6449		441.93	-1.75533
	197.72	0.04639							449.692	0.67743		442.15	-1.71184
	197.822	0.01989							449.964	0.58655		442.37	-1.68629
	197.924	0.02817							450.186	0.64829		442.59	-1.70425
	198.026	0.08304							450.409	0.65303		442.82	-1.69928
	198.128	0.03882							450.683	0.51251		443.04	-1.68535
	198.23	0.0232							450.905	0.57976		443.26	-1.70051
	198.332	0.00663							451.132	0.68082		443.48	-1.6918
	198.434	0.06081							451.354	0.75259		443.74	-1.71248
	198.536	0.04686							451.577	0.68353		443.96	-1.73365
	198.638	0.03077							451.841	0.52678		444.18	-1.72996
	198.74	0.00758							452.063	0.65574		444.43	-1.75602
	198.842	0.05963							452.286	0.6903		444.65	-1.754
	198.944	0.02131							452.508	0.69708		444.88	-1.75716
	199.047	0.03006							452.731	0.59741		445.1	-1.77678
	199.149	0.03716							452.985	0.67201		445.32	-1.7173
	199.251	0.0045							453.208	0.64897		445.54	-1.70076
	199.353	-0.04667							453.471	0.74785		445.77	-1.7014
	199.455	-0.0865							453.693	0.66523		445.99	-1.69864
	199.557	-0.02321							453.916	0.69234		446.25	-1.68338
	199.659	0.04378							454.148	0.76815		446.47	-1.71282
	199.761	0.02982							454.37	0.67879		446.69	-1.69741
	199.863	0.01515							454.593	0.7113		446.93	-1.6977
	199.965	0.02415							454.815	0.70995		447.15	-1.71651
	200.067	0.03172							455.08	0.54037		447.37	-1.69751
	200.169	-0.02179							455.302	0.68692		447.6	-1.67241
	200.271	0.02864							455.525	0.68624		447.82	-1.67644
	200.373	0.00971							455.747	0.76071		448.04	-1.69864
	200.475	1.11022e-14							455.985	0.65303		448.26	-1.6949
	200.577	-0.0469							456.207	0.73093		448.49	-1.72996
	200.679	0.02533							456.477	0.74041		448.71	-1.71819
	200.781	-0.01373							456.742	0.63947		448.94	-1.75883
	200.883	-0.01658							456.995	0.72078		449.16	-1.76973
	200.985	0.01207							457.26	0.51998		449.39	-1.74755
	201.087	-0.03055							457.488	0.65303		449.61	-1.76194
	201.189	-0.04074							457.711	0.64558		449.83	-1.78432
	201.291	-0.10073							457.98	0.63066		450.05	-1.78901
	201.394	-0.07322							458.203	0.69369		450.28	-1.79177
	201.496	-0.05425							458.425	0.62455		450.5	-1.81194
	201.598	-0.0763							458.657	0.65574		450.75	-1.79078
	201.7	-0.11592							458.88	0.67946		450.98	-1.77126
	201.802	-0.10832							459.102	0.69979		451.2	-1.75583
	201.904	-0.08934							459.325	0.7289		451.45	-1.75203
	202.006	-0.03624							459.547	0.62184		451.67	-1.71784
	202.108	-0.03814							459.77	0.68895		451.89	-1.75676
	202.21	-0.07179							459.992	0.71739		452.11	-1.73405
	202.312	-0.06705							460.215	0.65574		452.34	-1.72375
	202.414	-0.06373							460.484	0.66523		452.56	-1.73671
	202.516	-0.03434							460.707	0.69301		452.78	-1.69131
	202.618	-0.00166							460.93	0.6964		453	-1.73592
	202.72	0.00426							461.176	0.59198		453.25	-1.72804
	202.822	-0.00379							461.495	0.454		453.48	-1.74232
	202.924	-0.05615							461.76	0.47102		453.7	-1.70086
	203.026	-0.08104							461.992	0.64151		453.92	-1.72503
	203.128	-0.06539							462.215	0.6571		454.14	-1.67113
	203.23	-0.02676							462.527	0.37771		454.37	-1.70317
	203.332	-0.01989							462.75	0.61098		454.59	-1.73986
	203.434	-0.07322							463.007	0.61098		454.81	-1.75292
	203.536	0.01207							463.229	0.55667		455.03	-1.77052
	203.638	0.0232							463.49	0.59741		455.26	-1.77057
	203.74	-0.000473551							463.713	0.56618		455.49	-1.72188
[truncated: 11,242 more rows]

## Sheet: SI Fig. 6
Supplementary Figure 6
	Time (s)	Substrate temperature (°C)	melting point of benzimidazole (°C)
	0	20	171
	30	21	171
	60	23	171
	90	25	171
	120	27	171
	150	29	171
	180	31	171
	210	33	171
	240	35	171
	270	37	171
	300	40	171
	330	43	171
	360	46	171
	390	49	171
	420	52	171
	450	55	171
	480	58	171
	510	62	171
	540	65	171
	570	69	171
	600	73	171
	630	77	171
	660	81	171
	690	86	171
	720	90	171
	750	94	171
	780	99	171
	810	104	171
	840	109	171
	870	114	171
	900	119	171
	930	124	171
	960	130	171
	990	135	171
	1020	141	171
	1050	146	171
	1080	152	171
	1110	158	171
	1140	164	171
	1170	170	171
	1200	176	171
	1230	181	171
	1260	186	171
	1290	190	171
	1320	194	171
	1350	197	171
	1380	200	171
	1410	203	171
	1440	206	171
	1470	208	171
	1500	210	171
	1530	212	171
	1560	213	171
	1590	215	171
	1620	216	171
	1650	217	171
	1680	217	171
	1710	218	171
	1740	219	171
	1770	219	171
	1800	220	171
	1830	220	171
	1860	220	171
	1890	221	171
	1920	221	171
	1950	221	171
	1980	221	171
	2010	222	171
	2040	222	171
	2070	222	171
	2100	222	171

## Sheet: SI Fig. 7
Supplementary Figure 7a								Supplementary Figure 7b								Supplementary Figure 7c								Supplementary Figure 7d								Supplementary Figure 7e								Supplementary Figure 7f								Supplementary Figure 7g
	Date 1	GC spectrum		Date 2	MS Spectrum				Date 1	GC spectrum		Date 2	MS Spectrum				Data 1	GC spectrum		Date 2	MS Spectrum				Date 1	GC spectrum		Date 2	MS Spectrum				Date 1	GC spectrum		Date 2	MS Spectrum				Date 1	GC spectrum		Date 2	MS Spectrum				Date 1
	Ret.Time	Absolute Intensity	Relative Intensity	[MS Spectrum]					Ret.Time	Absolute Intensity	Relative Intensity	[MS Spectrum]					Ret.Time	Absolute Intensity	Relative Intensity	[MS Spectrum]					Ret.Time	Absolute Intensity	Relative Intensity	[MS Spectrum]					Ret.Time	Absolute Intensity	Relative Intensity	[MS Spectrum]	210				Ret.Time	Absolute Intensity	Relative Intensity	[MS Spectrum]					Ret.Time
	0.1	2908	0.12	# of Peaks	75				2.6	4529	2.96	# of Peaks	59				2.6	5054	1.32	# of Peaks	30				2.6	4646	1.49	# of Peaks	29				2.6	54754	29.61	# of Peaks	2.692 -> 2.708 (scan : 12 -> 14)				0.1	3328	0.13	# of Peaks	62				2.6
	0.108	3310	0.13	Raw Spectrum	1.233 -> 1.250 (scan : 137 -> 139)	Base Peak			2.608	4724	3.09	Raw Spectrum	9.867 -> 9.883 (scan : 873 -> 875)				2.608	4897	1.28	Raw Spectrum	8.758 -> 8.775 (scan : 740 -> 742)				2.608	4759	1.52	Raw Spectrum	8.758 -> 8.775 (scan : 740 -> 742)				2.608	62464	33.78	Raw Spectrum	2.600 <-> 3.033 (scan : 1 <-> 53)				0.108	2856	0.11	Raw Spectrum	1.250 -> 1.267 (scan : 139 -> 141)	Base Peak			2.608
	0.117	2340	0.09	Background	1.217 <-> 1.383 (scan : 135 <-> 155)				2.617	4624	3.02	Background	9.825 <-> 10.033 (scan : 868 <-> 893)				2.617	4604	1.2	Background	8.733 <-> 8.800 (scan : 737 <-> 745)				2.617	4439	1.42	Background	8.725 <-> 8.808 (scan : 736 <-> 746)				2.617	76678	41.46	Background	m/z 28.00 (Inten : 9,958)				0.117	3463	0.13	Background	1.225 <-> 1.367 (scan : 136 <-> 153)				2.617
	0.125	2882	0.11	m/z	Absolute Intensity	Relative Intensity			2.625	4371	2.86	Base Peak	m/z 118.05 (Inten : 47,153)				2.625	4457	1.16	Base Peak	m/z 185.95 (Inten : 3,663)				2.625	4292	1.37	Base Peak	m/z 185.95 (Inten : 5,745)				2.625	94892	51.31	Base Peak	1				0.125	2388	0.09	m/z	Absolute Intensity	Relative Intensity			2.625
	0.133	2608	0.1	21.1	34	0			2.633	4272	2.79	Event#	1				2.633	4465	1.16	Event#	1				2.633	4124	1.32	Event#	1				2.633	114262	61.79	Event#	Absolute Intensity	Relative Intensity			0.133	2212	0.08	20.1	200	0.03			2.633
	0.142	3097	0.12	23.1	36	0.01			2.642	4110	2.69	m/z	Absolute Intensity	Relative Intensity			2.642	4364	1.14	m/z	Absolute Intensity	Relative Intensity			2.642	4055	1.3	m/z	Absolute Intensity	Relative Intensity			2.642	134405	72.68	m/z	256	2.57			0.142	2497	0.09	26.1	195	0.03			2.642
	0.15	2947	0.12	25.1	46	0.01			2.65	3908	2.55	25	86	0.18			2.65	4257	1.11	29	65	1.77			2.65	4013	1.28	32	13	0.23			2.65	151268	81.8	20	133	1.34			0.15	2855	0.11	27.15	3904	0.52			2.65
	0.158	1849	0.07	26.1	218	0.03			2.658	3850	2.52	26.05	534	1.13			2.658	4102	1.07	32	15	0.41			2.658	4002	1.28	38	36	0.63			2.658	164956	89.2	24	309	3.1			0.158	2198	0.08	28.15	69573	9.34			2.658
	0.167	2679	0.11	27.15	4529	0.66			2.667	3819	2.5	27.05	577	1.22			2.667	4147	1.08	39.05	411	11.22			2.667	3755	1.2	39	561	9.77			2.667	173473	93.81	25	1536	15.42			0.167	2970	0.11	29.1	443803	59.61			2.667
	0.175	2833	0.11	28.15	73921	10.75			2.675	3796	2.48	28.05	2378	5.04			2.675	4080	1.06	41	2	0.05			2.675	3551	1.14	43.05	22	0.38			2.675	178561	96.56	26	3779	37.95			0.175	1944	0.07	30.15	117091	15.73			2.675
	0.183	2602	0.1	29.05	433236	62.98			2.683	3834	2.51	29	38	0.08			2.683	3751	0.98	43.05	45	1.23			2.683	3521	1.13	54	180	3.13			2.683	182477	98.68	27	9958	100			0.183	1961	0.07	31.1	744524	100			2.683
	0.192	2220	0.09	30.15	117026	17.01			2.692	3673	2.4	31	119	0.25			2.692	3837	1	44	15	0.41			2.692	3459	1.11	55	29	0.5			2.692	184391	99.71	28	5976	60.01			0.192	2214	0.08	32.05	473266	63.57			2.692
	0.2	2845	0.11	31.1	687936	100			2.7	3615	2.36	32	38	0.08			2.7	4027	1.05	45	45	1.23			2.7	3390	1.09	55.95	2080	36.21			2.7	184923	100	29	590	5.92			0.2	2334	0.09	33.1	519526	69.78			2.7
	0.208	2553	0.1	32.1	415805	60.44			2.708	3781	2.47	36	173	0.37			2.708	4148	1.08	54	169	4.61			2.708	3790	1.21	56.9	202	3.52			2.708	184486	99.76	30	589	5.91			0.208	2112	0.08	34.1	7212	0.97			2.708
	0.217	2131	0.09	33.1	654638	95.16			2.717	3697	2.42	37.05	2108	4.47			2.717	3963	1.03	54.9	26	0.71			2.717	3848	1.23	62.9	84	1.46			2.717	182581	98.73	31	186	1.87			0.217	2048	0.08	35.1	1116	0.15			2.717
	0.225	2562	0.1	34.1	8741	1.27			2.725	3232	2.11	38.05	3435	7.28			2.725	3397	0.89	55.95	1378	37.62			2.725	3223	1.03	64.9	147	2.56			2.725	178128	96.33	32	168	1.69			0.225	2258	0.09	36	37	0			2.725
	0.233	1642	0.07	35.1	1353	0.2			2.733	3341	2.18	39.05	3587	7.61			2.733	3155	0.82	56.9	135	3.69			2.733	2907	0.93	76.9	39	0.68			2.733	173892	94.03	33	221	2.22			0.233	1928	0.07	42.1	110	0.01			2.733
	0.242	3237	0.13	42.1	263	0.04			2.742	2973	1.94	40.05	851	1.8			2.742	3113	0.81	62.9	35	0.96			2.742	2779	0.89	80.95	449	7.82			2.742	167499	90.58	33.95	149	1.5			0.242	2373	0.09	45	1737	0.23			2.742
	0.25	2165	0.09	43.1	193	0.03			2.75	2905	1.9	41.05	1463	3.1			2.75	3080	0.8	64.9	119	3.25			2.75	2811	0.9	82	34	0.59			2.75	160929	87.02	36	286	2.87			0.25	2684	0.1	46.15	636	0.09			2.75
	0.258	4120	0.16	44	58	0.01			2.758	2930	1.91	42	135	0.29			2.758	3161	0.82	81	294	8.03			2.758	3013	0.96	93	516	8.98			2.758	153625	83.08	37	492	4.94			0.258	3411	0.13	47.05	7613	1.02			2.758
	0.267	3780	0.15	45.05	2182	0.32			2.767	3054	2	43.1	54	0.11			2.767	3296	0.86	82	73	1.99			2.767	3000	0.96	93.95	373	6.49			2.767	146603	79.28	38	3043	30.56			0.267	2106	0.08	48.1	215	0.03			2.767
	0.275	2162	0.09	46.15	759	0.11			2.775	2903	1.9	44.45	155	0.33			2.775	3172	0.83	92	34	0.93			2.775	2902	0.93	95	532	9.26			2.775	139784	75.59	39	807	8.1			0.275	3378	0.13	49.1	166	0.02			2.775
	0.283	2831	0.11	47.05	10367	1.51			2.783	2804	1.83	45.5	333	0.71			2.783	2980	0.78	93.05	351	9.58			2.783	2852	0.91	103	77	1.34			2.783	131457	71.09	40	6633	66.61			0.283	2583	0.1	57.1	41	0.01			2.783
	0.292	2081	0.08	48	261	0.04			2.792	2754	1.8	46.1	34	0.07			2.792	2935	0.77	94	244	6.66			2.792	2883	0.92	119	264	4.6			2.792	123682	66.88	41	2974	29.87			0.292	2402	0.09	62	53	0.01			2.792
	0.3	2671	0.11	49	101	0.01			2.8	2724	1.78	49	327	0.69			2.8	2902	0.76	95	346	9.45			2.8	2740	0.88	120	42	0.73			2.8	116411	62.95	42	6437	64.64			0.3	2592	0.1	63	1479	0.2			2.8
	0.308	2438	0.1	51.1	49	0.01			2.808	2766	1.81	50	1227	2.6			2.808	2842	0.74	103	34	0.93			2.808	2616	0.84	121	3361	58.5			2.808	108971	58.93	43	9614	96.55			0.308	2054	0.08	64	102	0.01			2.808
	0.317	3295	0.13	54	39	0.01			2.817	2788	1.82	51.05	1260	2.67			2.817	2838	0.74	119	179	4.89			2.817	2595	0.83	122	272	4.73			2.817	101137	54.69	44	1362	13.68			0.317	1897	0.07	65	1210	0.16			2.817
	0.325	2977	0.12	61	39	0.01			2.825	2701	1.76	52.05	3598	7.63			2.825	2806	0.73	121	2186	59.68			2.825	2618	0.84	128.05	295	5.13			2.825	93930	50.79	45	104	1.04			0.325	3210	0.12	66	47	0.01			2.825
	0.333	1790	0.07	62	91	0.01			2.833	2841	1.86	53	328	0.7			2.833	2999	0.78	122	203	5.54			2.833	2832	0.91	129.1	302	5.26			2.833	88073	47.63	46	227	2.28			0.333	2503	0.09	74	37	0			2.833
	0.342	2499	0.1	63	1887	0.27			2.842	3063	2	54	208	0.44			2.842	3109	0.81	128	249	6.8			2.842	2929	0.94	130.1	81	1.41			2.842	82557	44.64	47	229	2.3			0.342	2391	0.09	76	43	0.01			2.842
	0.35	3999	0.16	64	39	0.01			2.85	3174	2.07	55	17	0.04			2.85	3165	0.83	129	232	6.33			2.85	3000	0.96	134.1	35	0.61			2.85	77562	41.94	48	38	0.38			0.35	1854	0.07	79	35	0			2.85
	0.358	2943	0.12	65	1657	0.24			2.858	3023	1.98	56	69	0.15			2.858	3067	0.8	134	40	1.09			2.858	3110	1	184	565	9.83			2.858	73046	39.5	49	475	4.77			0.358	2164	0.08	83	48	0.01			2.858
	0.367	3228	0.13	67	36	0.01			2.867	2651	1.73	58.1	83	0.18			2.867	2889	0.75	184	365	9.96			2.867	2947	0.94	184.9	149	2.59			2.867	68570	37.08	50	747	7.5			0.367	2437	0.09	89	34	0			2.867
	0.375	2173	0.09	72	46	0.01			2.875	2557	1.67	59.05	1580	3.35			2.875	2626	0.68	185	141	3.85			2.875	2630	0.84	185.95	5745	100			2.875	64512	34.89	51	562	5.64			0.375	2469	0.09	119	38	0.01			2.875
	0.383	2642	0.11	80	42	0.01			2.883	2512	1.64	60	205	0.43			2.883	2805	0.73	185.95	3663	100			2.883	2570	0.82	186.95	759	13.21			2.883	60945	32.96	52	988	9.92			0.383	2554	0.1	141	34	0			2.883
	0.392	2886	0.12	82	38	0.01			2.892	2393	1.56	61	1356	2.88			2.892	2705	0.71	186.9	484	13.21			2.892	2593	0.83	[MS Spectrum]					2.892	58653	31.72	53	1083	10.88			0.392	2035	0.08	174	40	0.01			2.892
	0.4	2158	0.09	125	36	0.01			2.9	2402	1.57	62	2725	5.78			2.9	2627	0.69	[MS Spectrum]					2.9	2483	0.79	# of Peaks	55				2.9	55909	30.23	54	5715	57.39			0.4	2477	0.09	189	39	0.01			2.9
	0.408	2856	0.11	127	35	0.01			2.908	2536	1.66	63.05	8753	18.56			2.908	2560	0.67	# of Peaks	62				2.908	2730	0.87	Raw Spectrum	9.883 -> 9.900 (scan : 875 -> 877)				2.908	53159	28.75	55	2753	27.65			0.408	2037	0.08	197	34	0			2.908
	0.417	3338	0.13	128	43	0.01			2.917	2566	1.68	64.05	7888	16.73			2.917	2677	0.7	Raw Spectrum	9.900 -> 9.917 (scan : 877 -> 879)				2.917	2691	0.86	Background	9.825 <-> 10.108 (scan : 868 <-> 902)				2.917	50719	27.43	56.05	3584	35.99			0.417	2969	0.11	223	34	0			2.917
	0.425	2194	0.09	147	38	0.01			2.925	2537	1.66	65.05	2092	4.44			2.925	2716	0.71	Background	9.833 <-> 10.017 (scan : 869 <-> 891)				2.925	2371	0.76	Base Peak	m/z 118.10 (Inten : 106,628)				2.925	48855	26.42	57.05	893	8.97			0.425	3137	0.12	254	37	0			2.925
	0.433	3146	0.13	149	34	0			2.933	2730	1.78	66.05	327	0.69			2.933	2772	0.72	Base Peak	m/z 118.10 (Inten : 125,984)				2.933	2502	0.8	Event#	1				2.933	47014	25.42	58	273	2.74			0.433	2140	0.08	255	34	0			2.933
	0.442	3125	0.12	158	43	0.01			2.942	2769	1.81	67.05	198	0.42			2.942	2770	0.72	Event#	1				2.942	2633	0.84	m/z	Absolute Intensity	Relative Intensity			2.942	45548	24.63	59	312	3.13			0.442	1703	0.06	261	36	0			2.942
	0.45	2377	0.09	186	38	0.01			2.95	2662	1.74	68	113	0.24			2.95	2622	0.68	m/z	Absolute Intensity	Relative Intensity			2.95	2602	0.83	25	264	0.25			2.95	43875	23.73	60	188	1.89			0.45	1782	0.07	291	42	0.01			2.95
	0.458	2512	0.1	191	35	0.01			2.958	2516	1.64	69	18	0.04			2.958	2738	0.71	25.05	297	0.24			2.958	2358	0.75	26.05	1152	1.08			2.958	42280	22.86	61	157	1.58			0.458	2774	0.11	293	78	0.01			2.958
	0.467	2669	0.11	195	37	0.01			2.967	2318	1.51	73	200	0.42			2.967	2965	0.77	26.05	1412	1.12			2.967	2186	0.7	27.05	1227	1.15			2.967	40668	21.99	62	366	3.68			0.467	2907	0.11	302	34	0			2.967
	0.475	2175	0.09	203	34	0			2.975	2310	1.51	74	292	0.62			2.975	2821	0.74	27.05	1476	1.17			2.975	2462	0.79	28.05	5353	5.02			2.975	39739	21.49	63	351	3.52			0.475	2309	0.09	313	35	0			2.975
	0.483	3374	0.13	212	44	0.01			2.983	2172	1.42	75	363	0.77			2.983	2640	0.69	28.05	6436	5.11			2.983	2464	0.79	29	93	0.09			2.983	38672	20.91	63.9	568	5.7			0.483	1920	0.07	341	35	0			2.983
	0.492	2271	0.09	220	38	0.01			2.992	2296	1.5	76.05	412	0.87			2.992	2503	0.65	29	107	0.08			2.992	2162	0.69	31	160	0.15			2.992	37102	20.06	65	382	3.84			0.492	2018	0.08	355	35	0			2.992
	0.5	1599	0.06	275	34	0			3	2341	1.53	77	220	0.47			3	2605	0.68	31	197	0.16			3	2164	0.69	32	65	0.06			3	35323	19.1	66	1942	19.5			0.5	2585	0.1	358	36	0			3
	0.508	2207	0.09	276	34	0			3.008	2329	1.52	78.05	512	1.09			3.008	2700	0.7	32	29	0.02			3.008	2101	0.67	36.05	365	0.34			3.008	34768	18.8	67	1136	11.41			0.508	2193	0.08	359	36	0			3.008
	0.517	2089	0.08	280	38	0.01			3.017	2367	1.55	79	174	0.37			3.017	2634	0.69	36.05	451	0.36			3.017	2311	0.74	37	4835	4.53			3.017	34545	18.68	68.05	3401	34.15			0.517	2173	0.08	369	34	0			3.017
	0.525	2081	0.08	288	38	0.01			3.025	2473	1.62	81	15	0.03			3.025	2627	0.69	37.05	5725	4.54			3.025	2403	0.77	38.05	7770	7.29			3.025	34044	18.41	69	1958	19.66			0.525	2713	0.1	398	36	0			3.025
	0.533	1826	0.07	299	51	0.01			3.033	2456	1.6	83.1	92	0.2			3.033	2519	0.66	38.05	9249	7.34			3.033	2459	0.79	39.05	7875	7.39			3.033	34179	18.48	70.05	1589	15.96			0.533	1840	0.07	426	43	0.01			3.033
	0.542	2371	0.09	307	38	0.01			3.042	2219	1.45	86	141	0.3			3.042	2486	0.65	39.05	9392	7.45			3.042	2394	0.77	40.05	1877	1.76			3.042	35223	19.05	71.05	340	3.41			0.542	2570	0.1	444	39	0.01			3.042
	0.55	2305	0.09	308	43	0.01			3.05	2149	1.4	87	313	0.66			3.05	2558	0.67	40.05	2272	1.8			3.05	2368	0.76	41.05	3245	3.04			3.05	37796	20.44	72.05	740	7.43			0.55	1801	0.07	463	34	0			3.05
	0.558	3118	0.12	311	38	0.01			3.058	2292	1.5	88	445	0.94			3.058	2459	0.64	41.05	3849	3.06			3.058	2332	0.75	42.1	263	0.25			3.058	42372	22.91	73.05	244	2.45			0.558	1977	0.07	494	38	0.01			3.058
	0.567	2583	0.1	344	36	0.01			3.067	2246	1.47	89.05	472	1			3.067	2481	0.65	42.05	220	0.17			3.067	2150	0.69	44.45	513	0.48			3.067	47470	25.67	74	295	2.96			0.567	3233	0.12	521	39	0.01			3.067
	0.575	2754	0.11	355	35	0.01			3.075	2099	1.37	90.05	4165	8.83			3.075	2606	0.68	44.5	684	0.54			3.075	2334	0.75	45.5	897	0.84			3.075	47839	25.87	75.05	240	2.41			0.575	2547	0.1	535	39	0.01			3.075
	0.583	2704	0.11	364	36	0.01			3.083	2120	1.39	91.05	16853	35.74			3.083	2705	0.71	45.5	1176	0.93			3.083	2386	0.76	49.05	727	0.68			3.083	41795	22.6	76	1051	10.55			0.583	2462	0.09	548	34	0			3.083
	0.592	3061	0.12	399	37	0.01			3.092	2099	1.37	92.05	1338	2.84			3.092	2685	0.7	49	935	0.74			3.092	2476	0.79	50	2639	2.47			3.092	34403	18.6	77	1303	13.08			0.592	2492	0.09	551	41	0.01			3.092
	0.6	2920	0.12	409	34	0			3.1	2068	1.35	116.1	185	0.39			3.1	2671	0.7	50	3144	2.5			3.1	2378	0.76	51	2910	2.73			3.1	30808	16.66	78	1187	11.92			0.6	2353	0.09	570	46	0.01			3.1
	0.608	2362	0.09	410	36	0.01			3.108	2307	1.51	117.15	2072	4.39			3.108	2476	0.65	51.05	3365	2.67			3.108	2368	0.76	52	8163	7.66			3.108	29593	16	79.05	540	5.42			0.608	2457	0.09	587	35	0			3.108
	0.617	2664	0.11	412	37	0.01			3.117	2361	1.54	118.05	47153	100			3.117	2286	0.6	52	9609	7.63			3.117	2339	0.75	53	645	0.6			3.117	28436	15.38	80	1569	15.76			0.617	2401	0.09	593	10	0			3.117
	0.625	2154	0.09	424	35	0.01			3.125	2350	1.54	119.1	4025	8.54			3.125	2312	0.6	53	793	0.63			3.125	2336	0.75	54.05	313	0.29			3.125	28133	15.21	81.05	1377	13.83			0.625	2064	0.08	620	43	0.01			3.125
	0.633	3165	0.13	432	39	0.01			3.133	2318	1.51	120.1	168	0.36			3.133	2480	0.65	54.05	375	0.3			3.133	2366	0.76	55.1	22	0.02			3.133	28264	15.28	82.05	2036	20.45			0.633	2125	0.08	626	37	0			3.133
	0.642	3027	0.12	445	35	0.01			3.142	2307	1.51	[MS Spectrum]					3.142	2419	0.63	55.1	64	0.05			3.142	2312	0.74	58.1	160	0.15			3.142	28478	15.4	83.05	1202	12.07			0.642	2448	0.09	637	37	0			3.142
	0.65	3532	0.14	458	35	0.01			3.15	2321	1.52	# of Peaks	82				3.15	2661	0.69	56.1	35	0.03			3.15	2289	0.73	59.05	3414	3.2			3.15	28157	15.23	84.05	961	9.65			0.65	2406	0.09	[MS Spectrum]					3.15
	0.658	3191	0.13	468	38	0.01			3.158	2377	1.55	Raw Spectrum	12.242 -> 12.258 (scan : 1158 -> 1160)				3.158	2586	0.67	57	16	0.01			3.158	2446	0.78	60.05	463	0.43			3.158	28072	15.18	85.1	162	1.63			0.658	2454	0.09	# of Peaks	71				3.158
	0.667	2686	0.11	472	73	0.01			3.167	2352	1.54	Background	12.167 <-> 12.308 (scan : 1149 <-> 1166)				3.167	2411	0.63	58	199	0.16			3.167	2430	0.78	61	3148	2.95			3.167	27567	14.91	86.05	147	1.48			0.667	2396	0.09	Raw Spectrum	8.433 -> 8.450 (scan : 1001 -> 1003)	Base Peak			3.167
	0.675	2340	0.09	494	34	0			3.175	2105	1.38	Base Peak	m/z 647.35 (Inten : 3,232)				3.175	2241	0.58	59.05	4248	3.37			3.175	2355	0.75	62.05	5955	5.58			3.175	27134	14.67	87.05	193	1.94			0.675	1776	0.07	Background	8.425 <-> 8.467 (scan : 1000 <-> 1005)				3.175
	0.683	2453	0.1	526	37	0.01			3.183	2069	1.35	Event#	1				3.183	2351	0.61	59.95	633	0.5			3.183	2153	0.69	63.05	19645	18.42			3.183	27051	14.63	88	142	1.43			0.683	2641	0.1	m/z	Absolute Intensity	Relative Intensity			3.183
	0.692	2340	0.09	552	35	0.01			3.192	2139	1.4	m/z	Absolute Intensity	Relative Intensity			3.192	2406	0.63	61	3792	3.01			3.192	2177	0.7	64.05	18140	17.01			3.192	27070	14.64	89	148	1.49			0.692	2794	0.11	21	34	3.7			3.192
	0.7	3017	0.12	554	40	0.01			3.2	2170	1.42	29.05	180	5.57			3.2	2353	0.61	62.05	7162	5.68			3.2	2171	0.7	65.05	4722	4.43			3.2	27409	14.82	90	1350	13.56			0.7	2071	0.08	27	149	16.23			3.2
	0.708	2519	0.1	589	37	0.01			3.208	2278	1.49	41.05	580	17.95			3.208	2550	0.67	63.05	23184	18.4			3.208	1964	0.63	66.05	716	0.67			3.208	27783	15.02	91.05	569	5.71			0.708	2104	0.08	28.1	100	10.89			3.208
	0.717	2685	0.11	601	53	0.01			3.217	2225	1.45	42.1	12	0.37			3.217	2524	0.66	64.05	21254	16.87			3.217	2178	0.7	67.05	469	0.44			3.217	27652	14.95	92.05	690	6.93			0.717	1941	0.07	29	459	50			3.217
	0.725	1787	0.07	624	34	0			3.225	2259	1.48	43.05	38	1.18			3.225	2388	0.62	65.05	5555	4.41			3.225	2096	0.67	68.1	123	0.12			3.225	27492	14.87	93.05	461	4.63			0.725	2667	0.1	38.1	34	3.7			3.225
	0.733	2524	0.1	625	35	0.01			3.233	2215	1.45	53.1	39	1.21			3.233	2218	0.58	66.05	892	0.71			3.233	2246	0.72	69.1	21	0.02			3.233	27319	14.77	94.05	1019	10.23			0.733	2707	0.1	39	170	18.52			3.233
	0.742	2504	0.1	639	42	0.01			3.242	2286	1.49	55.05	212	6.56			3.242	2181	0.57	67.05	591	0.47			3.242	2185	0.7	73	250	0.23			3.242	27114	14.66	95.05	841	8.45			0.742	1750	0.07	40	44	4.79			3.242
	0.75	2795	0.11	640	50	0.01			3.25	2149	1.4	56.15	6	0.19			3.25	2167	0.57	68.1	166	0.13			3.25	2252	0.72	74	612	0.57			3.25	27618	14.93	96.05	1660	16.67			0.75	2186	0.08	41.1	613	66.78			3.25
	0.758	2491	0.1	[MS Spectrum]					3.258	2134	1.39	57.1	2521	78			3.258	2163	0.56	70.1	34	0.03			3.258	2042	0.65	75	719	0.67			3.258	27994	15.14	97.05	1701	17.08			0.758	1874	0.07	42.1	129	14.05			3.258
	0.767	2758	0.11	# of Peaks	57				3.267	2185	1.43	58.1	66	2.04			3.267	2368	0.62	73	291	0.23			3.267	2313	0.74	76	926	0.87			3.267	28182	15.24	98.05	404	4.06			0.767	1993	0.08	43.05	918	100			3.267
	0.775	2672	0.11	Raw Spectrum	8.442 -> 8.458 (scan : 1002 -> 1004)	Base Peak			3.275	2289	1.5	59.1	18	0.56			3.275	2513	0.66	74	726	0.58			3.275	2413	0.77	77.05	396	0.37			3.275	28029	15.16	99.1	196	1.97			0.775	1835	0.07	44.1	47	5.12			3.275
	0.783	3748	0.15	Background	8.425 <-> 8.475 (scan : 1000 <-> 1006)				3.283	2337	1.53	64	4	0.12			3.283	2515	0.66	75.05	826	0.66			3.283	2445	0.78	78.05	1006	0.94			3.283	28371	15.34	100.05	139	1.4			0.783	1910	0.07	49	34	3.7			3.283
	0.792	2210	0.09	m/z	Absolute Intensity	Relative Intensity			3.292	2343	1.53	67.05	50	1.55			3.292	2470	0.64	76	1104	0.88			3.292	2380	0.76	79	236	0.22			3.292	29024	15.7	101.05	179	1.8			0.792	1863	0.07	51	35	3.81			3.292
	0.8	2632	0.11	27.1	461	24.43			3.3	2284	1.49	69.05	86	2.66			3.3	2458	0.64	77.05	484	0.38			3.3	2052	0.66	86.05	321	0.3			3.3	29303	15.85	102	309	3.1			0.8	3518	0.13	54.1	11	1.2			3.3
	0.808	2661	0.11	28.05	54	2.86			3.308	2277	1.49	77	24	0.74			3.308	2449	0.64	78.05	1236	0.98			3.308	1971	0.63	87.05	643	0.6			3.308	29711	16.07	103.05	278	2.79			0.808	2509	0.1	55.1	250	27.23			3.308
	0.817	2623	0.1	29.1	794	42.08			3.317	2346	1.53	79.05	1	0.03			3.317	2409	0.63	79.05	264	0.21			3.317	2065	0.66	88	990	0.93			3.317	29927	16.18	104.05	707	7.1			0.817	2915	0.11	56.1	183	19.93			3.317
	0.825	1994	0.08	30.1	34	1.8			3.325	2154	1.41	80	20	0.62			3.325	2457	0.64	81	22	0.02			3.325	2055	0.66	89.1	1047	0.98			3.325	29439	15.92	105.05	294	2.95			0.825	2324	0.09	57.05	798	86.93			3.325
	0.833	3212	0.13	39.1	223	11.82			3.333	2125	1.39	82.1	31	0.96			3.333	2592	0.68	82	34	0.03			3.333	2080	0.67	90.05	9356	8.77			3.333	29071	15.72	106.1	471	4.73			0.833	2568	0.1	67.1	38	4.14			3.333
	0.842	1991	0.08	40.1	119	6.31			3.342	2162	1.41	84.1	3	0.09			3.342	2458	0.64	86	380	0.3			3.342	2134	0.68	91.05	37491	35.16			3.342	29106	15.74	107.05	346	3.47			0.842	2002	0.08	70.1	96	10.46			3.342
	0.85	2772	0.11	41.05	1318	69.85			3.35	2119	1.38	91.1	208	6.44			3.35	2364	0.62	87	805	0.64			3.35	2057	0.66	92.05	3065	2.87			3.35	29212	15.8	108.1	548	5.5			0.85	2046	0.08	71.1	376	40.96			3.35
	0.858	2274	0.09	42.1	358	18.97			3.358	2126	1.39	92.1	34	1.05			3.358	2458	0.64	88.05	1116	0.89			3.358	2036	0.65	93.1	155	0.15			3.358	29743	16.08	109.1	443	4.45			0.858	1754	0.07	78.1	38	4.14			3.358
	0.867	3130	0.12	43.1	1887	100			3.367	2200	1.44	93.1	16	0.5			3.367	2506	0.65	89.1	1182	0.94			3.367	2035	0.65	116.15	376	0.35			3.367	33178	17.94	110.1	847	8.51			0.867	1779	0.07	80	36	3.92			3.367
	0.875	1581	0.06	44.1	49	2.6			3.375	2281	1.49	95.1	1	0.03			3.375	2318	0.6	90.05	10859	8.62			3.375	2216	0.71	117.15	4617	4.33			3.375	42397	22.93	111.1	577	5.79			0.875	2289	0.09	82.1	36	3.92			3.375
	0.883	3110	0.12	49.1	34	1.8			3.383	2332	1.52	96.1	7	0.22			3.383	2316	0.6	91.05	44709	35.49			3.383	2206	0.71	118.1	106628	100			3.383	52618	28.45	112.1	270	2.71			0.883	2162	0.08	84.1	36	3.92			3.383
	0.892	2338	0.09	53.1	37	1.96			3.392	2372	1.55	99.1	13	0.4			3.392	2245	0.59	92.05	3501	2.78			3.392	2041	0.65	119.1	8970	8.41			3.392	57082	30.87	113.1	130	1.31			0.892	2271	0.09	85.1	250	27.23			3.392
	0.9	2010	0.08	54.1	37	1.96			3.4	2355	1.54	101.1	2	0.06			3.4	2220	0.58	93.1	181	0.14			3.4	1993	0.64	120.05	364	0.34			3.4	55351	29.93	114	476	4.78			0.9	2318	0.09	87.1	70	7.63			3.4
	0.908	2356	0.09	55	429	22.73			3.408	2192	1.43	103.1	6	0.19			3.408	2284	0.6	95.1	41	0.03			3.408	1990	0.64	[MS Spectrum]					3.408	49870	26.97	115.05	162	1.63			0.908	1903	0.07	92	44	4.79			3.408
	0.917	2197	0.09	56.1	391	20.72			3.417	2044	1.34	105.1	142	4.39			3.417	2447	0.64	96.1	35	0.03			3.417	2043	0.65	# of Peaks	90				3.417	39676	21.46	116	408	4.1			0.917	2192	0.08	99	45	4.9			3.417
	0.925	2619	0.1	57.1	1657	87.81			3.425	2064	1.35	107.1	67	2.07			3.425	2458	0.64	103.1	90	0.07			3.425	2109	0.68	Raw Spectrum	14.042 -> 14.058 (scan : 1374 -> 1376)				3.425	28119	15.21	117.05	317	3.18			0.925	3526	0.13	118	36	3.92			3.425
	0.933	3441	0.14	58.1	80	4.24			3.433	2274	1.49	108.1	62	1.92			3.433	2498	0.65	116.15	443	0.35			3.433	2146	0.69	Background	13.975 <-> 14.092 (scan : 1366 <-> 1380)				3.433	19024	10.29	118.05	540	5.42			0.933	2385	0.09	127.1	40	4.36			3.433
	0.942	2770	0.11	69.1	130	6.89			3.442	2164	1.41	111.1	4	0.12			3.442	2651	0.69	117.15	5383	4.27			3.442	2214	0.71	Base Peak	m/z 55.05 (Inten : 1,112)				3.442	14672	7.93	119.05	250	2.51			0.942	2543	0.1	135	34	3.7			3.442
	0.95	3017	0.12	70.1	244	12.93			3.45	2054	1.34	115.1	73	2.26			3.45	2593	0.68	118.1	125984	100			3.45	2184	0.7	Event#	1				3.45	13471	7.28	120.1	270	2.71			0.95	2509	0.1	136	37	4.03			3.45
	0.958	3206	0.13	71.1	912	48.33			3.458	2009	1.31	116.1	22	0.68			3.458	2220	0.58	119.1	10511	8.34			3.458	2180	0.7	m/z	Absolute Intensity	Relative Intensity			3.458	13146	7.11	121.05	280	2.81			0.958	2198	0.08	141.1	34	3.7			3.458
	0.967	3141	0.13	72.1	51	2.7			3.467	2116	1.38	117.1	57	1.76			3.467	2154	0.56	120.1	428	0.34			3.467	2490	0.8	27.05	173	15.56			3.467	12998	7.03	122.1	388	3.9			0.967	1976	0.07	154.1	34	3.7			3.467
	0.975	2410	0.1	82	36	1.91			3.475	2280	1.49	118.05	37	1.14			3.475	2486	0.65	[MS Spectrum]					3.475	2263	0.72	28.05	72	6.47			3.475	12976	7.02	123.1	284	2.85			0.975	2899	0.11	158	35	3.81			3.475
	0.983	2055	0.08	83.1	37	1.96			3.483	2318	1.51	119.1	99	3.06			3.483	2559	0.67	# of Peaks	122				3.483	2509	0.8	29.05	518	46.58			3.483	13107	7.09	124.1	503	5.05			0.983	2496	0.09	187	37	4.03			3.483
	0.992	2780	0.11	84.1	108	5.72			3.492	2179	1.42	120.1	79	2.44			3.492	2519	0.66	Raw Spectrum	11.567 -> 11.583 (scan : 1077 -> 1079)				3.492	2411	0.77	32	6	0.54			3.492	13276	7.18	125.1	366	3.68			0.992	2464	0.09	191	41	4.47			3.492
	1	2884	0.12	85.05	502	26.6			3.5	2236	1.46	121.1	18	0.56			3.5	2537	0.66	Background	11.508 <-> 11.625 (scan : 1070 <-> 1084)				3.5	2311	0.74	39.1	112	10.07			3.5	13000	7.03	126.1	295	2.96			1	2429	0.09	192	48	5.23			3.5
	1.008	2024	0.08	92.1	34	1.8			3.508	2218	1.45	125.1	32	0.99			3.508	2625	0.68	Base Peak	m/z 647.30 (Inten : 3,804)				3.508	2241	0.72	40.1	34	3.06			3.508	12795	6.92	127.05	366	3.68			1.008	2499	0.09	218.1	34	3.7			3.508
	1.017	2169	0.09	98.1	84	4.45			3.517	2175	1.42	127	107	3.31			3.517	2670	0.7	Event#	1				3.517	2494	0.8	41.05	902	81.12			3.517	12989	7.02	128.05	396	3.98			1.017	2895	0.11	225	37	4.03			3.517
	1.025	2317	0.09	99	91	4.82			3.525	2596	1.7	128.1	61	1.89			3.525	2813	0.73	m/z	Absolute Intensity	Relative Intensity			3.525	2653	0.85	42.05	147	13.22			3.525	12968	7.01	129.05	160	1.61			1.025	2001	0.08	254.1	37	4.03			3.525
	1.033	2369	0.09	108.1	38	2.01			3.533	2877	1.88	129.1	98	3.03			3.533	3019	0.79	27	15	0.39			3.533	2756	0.88	43.05	639	57.46			3.533	12682	6.86	130.1	390	3.92			1.033	1983	0.08	279.1	34	3.7			3.533
	1.042	2732	0.11	112	78	4.13			3.542	2525	1.65	131.1	123	3.81			3.542	2865	0.75	29.05	296	7.78			3.542	2610	0.84	44	26	2.34			3.542	12544	6.78	131.05	278	2.79			1.042	3176	0.12	317	44	4.79			3.542
	1.05	2479	0.1	126	34	1.8			3.55	2340	1.53	132.1	58	1.79			3.55	2414	0.63	32.1	4	0.11			3.55	2266	0.73	45.05	61	5.49			3.55	12423	6.72	132.1	282	2.83			1.05	2140	0.08	327	40	4.36			3.55
	1.058	2029	0.08	127.1	38	2.01			3.558	2190	1.43	133.1	51	1.58			3.558	2119	0.55	38	35	0.92			3.558	2079	0.67	53	115	10.34			3.558	12398	6.7	133.05	228	2.29			1.058	2531	0.1	331.1	43	4.68			3.558
	1.067	2486	0.1	171	37	1.96			3.567	2154	1.41	135.1	68	2.1			3.567	2196	0.57	39	32	0.84			3.567	1897	0.61	54.05	342	30.76			3.567	12449	6.73	134	358	3.6			1.067	3333	0.13	334.1	39	4.25			3.567
	1.075	2699	0.11	184.1	50	2.65			3.575	2084	1.36	137.1	109	3.37			3.575	2258	0.59	41.05	865	22.74			3.575	1949	0.62	55.05	1112	100			3.575	12305	6.65	135.1	202	2.03			1.075	2241	0.08	356	41	4.47			3.575
	1.083	2272	0.09	193	35	1.85			3.583	2058	1.34	143.1	105	3.25			3.583	2278	0.59	42.1	33	0.87			3.583	2017	0.65	56.1	240	21.58			3.583	12291	6.65	136.1	330	3.31			1.083	1788	0.07	360	39	4.25			3.583
	1.092	2519	0.1	201.1	37	1.96			3.592	2250	1.47	145.1	110	3.4			3.592	2030	0.53	43.05	171	4.5			3.592	1917	0.61	57.1	346	31.12			3.592	12169	6.58	137.1	276	2.77			1.092	2936	0.11	365	34	3.7			3.592
	1.1	2308	0.09	202	40	2.12			3.6	2032	1.33	147.1	202	6.25			3.6	2014	0.53	44	6	0.16			3.6	1839	0.59	58.1	37	3.33			3.6	12085	6.54	138.1	261	2.62			1.1	2251	0.09	371.1	35	3.81			3.6
	1.108	2454	0.1	244	36	1.91			3.608	2089	1.36	149.1	91	2.82			3.608	2002	0.52	45	39	1.03			3.608	1963	0.63	59.1	34	3.06			3.608	12242	6.62	139.05	196	1.97			1.108	2135	0.08	381	37	4.03			3.608
	1.117	3023	0.12	266	42	2.23			3.617	2011	1.31	157.1	32	0.99			3.617	1995	0.52	52	34	0.89			3.617	2150	0.69	60.05	78	7.01			3.617	12386	6.7	140.1	278	2.79			1.117	2358	0.09	385.1	42	4.58			3.617
	1.125	1819	0.07	369	35	1.85			3.625	2266	1.48	159.1	143	4.42			3.625	1985	0.52	53	27	0.71			3.625	2098	0.67	61	151	13.58			3.625	12051	6.52	141.05	240	2.41			1.125	3166	0.12	423.1	34	3.7			3.625
	1.133	2468	0.1	387.1	47	2.49			3.633	2232	1.46	163.1	113	3.5			3.633	2063	0.54	54.05	27	0.71			3.633	2052	0.66	65	115	10.34			3.633	11823	6.39	142.1	209	2.1			1.133	2427	0.09	434	36	3.92			3.633
	1.142	2713	0.11	407	34	1.8			3.642	2244	1.47	172.1	10	0.31			3.642	2234	0.58	55.05	393	10.33			3.642	2069	0.66	66.1	120	10.79			3.642	11949	6.46	143.1	184	1.85			1.142	2294	0.09	443.1	38	4.14			3.642
	1.15	2265	0.09	408.1	38	2.01			3.65	2261	1.48	175.1	80	2.48			3.65	2203	0.57	56.15	80	2.1			3.65	2103	0.67	67.05	581	52.25			3.65	11784	6.37	144.1	196	1.97			1.15	2729	0.1	449	41	4.47			3.65
	1.158	2502	0.1	423.1	37	1.96			3.658	1981	1.29	185.1	11	0.34			3.658	2189	0.57	57.1	3758	98.79			3.658	1965	0.63	68.1	259	23.29			3.658	12054	6.52	145.1	123	1.24			1.158	3104	0.12	453	34	3.7			3.658
	1.167	1880	0.08	427	34	1.8			3.667	2261	1.48	191.1	316	9.78			3.667	2258	0.59	58.1	174	4.57			3.667	1947	0.62	69.1	700	62.95			3.667	14595	7.89	146	369	3.71			1.167	3199	0.12	467	36	3.92			3.667
	1.175	2866	0.11	431.1	38	2.01			3.675	2239	1.46	192.1	112	3.47			3.675	2236	0.58	59.1	18	0.47			3.675	1860	0.6	70.1	331	29.77			3.675	25402	13.74	147	185	1.86			1.175	3155	0.12	468	36	3.92			3.675
	1.183	8796	0.35	438.1	35	1.85			3.683	2038	1.33	197.1	107	3.31			3.683	2249	0.59	60.1	17	0.45			3.683	1930	0.62	71.1	132	11.87			3.683	39337	21.27	148	141	1.42			1.183	2480	0.09	472	35	3.81			3.683
	1.192	9382	0.37	473	44	2.33			3.692	1915	1.25	222.1	71	2.2			3.692	2259	0.59	61.1	35	0.92			3.692	1873	0.6	73.05	154	13.85			3.692	43972	23.78	149	221	2.22			1.192	3038	0.12	487	46	5.01			3.692
	1.2	3867	0.15	504.1	43	2.28			3.7	1925	1.26	237.1	142	4.39			3.7	2295	0.6	65.1	75	1.97			3.7	1995	0.64	75.1	37	3.33			3.7	37317	20.18	150	172	1.73			1.2	5557	0.21	493	37	4.03			3.7
	1.208	3236	0.13	540.1	35	1.85			3.708	1935	1.26	253.1	144	4.46			3.708	2309	0.6	67.1	126	3.31			3.708	1983	0.63	77.1	65	5.85			3.708	31588	17.08	151	264	2.65			1.208	8882	0.34	504	34	3.7			3.708
	1.217	3707	0.15	568	39	2.07			3.717	1780	1.16	291.1	183	5.66			3.717	2138	0.56	68.1	36	0.95			3.717	1940	0.62	78.1	43	3.87			3.717	29339	15.87	152	251	2.52			1.217	3882	0.15	508	34	3.7			3.717
	1.225	1042544	41.6	570	34	1.8			3.725	1884	1.23	305.1	71	2.2			3.725	2093	0.55	69.1	152	4			3.725	2088	0.67	79.05	203	18.26			3.725	27956	15.12	153	203	2.04			1.225	2983	0.11	560	34	3.7			3.725
	1.233	2458014	98.07	573	44	2.33			3.733	2176	1.42	316.2	1231	38.09			3.733	2202	0.57	70.1	61	1.6			3.733	2158	0.69	80.1	128	11.51			3.733	26682	14.43	154	219	2.2			1.233	3633	0.14	576.1	34	3.7			3.733
	1.242	2506395	100	585	44	2.33			3.742	2035	1.33	317.15	290	8.97			3.742	2321	0.61	71.05	33	0.87			3.742	2145	0.69	81.1	442	39.75			3.742	25918	14.02	155	157	1.58			1.242	10862	0.41	603	37	4.03			3.742
	1.25	2296360	91.62	610	34	1.8			3.75	2036	1.33	339.2	36	1.11			3.75	2300	0.6	72	75	1.97			3.75	2027	0.65	82.1	269	24.19			3.75	25084	13.56	156	180	1.81			1.25	2030063	76.97	604	35	3.81			3.75
	1.258	2159918	86.18	627.1	37	1.96			3.758	2116	1.38	367.2	176	5.45			3.758	2129	0.56	75	23	0.6			3.758	1806	0.58	83.1	460	41.37			3.758	23902	12.93	157	74	0.74			1.258	2637355	100	630	39	4.25			3.758
	1.267	2073085	82.71	644	36	1.91			3.767	2257	1.47	423.2	100	3.09			3.767	2239	0.58	77	17	0.45			3.767	1935	0.62	84.1	359	32.28			3.767	22972	12.42	158	163	1.64			1.267	2534415	96.1	646	45	4.9			3.767
	1.275	1891231	75.46	[MS Spectrum]					3.775	2116	1.38	443.2	77	2.38			3.775	2293	0.6	79.05	80	2.1			3.775	1961	0.63	85.1	61	5.49			3.775	22119	11.96	159	113	1.13			1.275	2310262	87.6	649	40	4.36			3.775
	1.283	1154898	46.08	# of Peaks	106				3.783	2042	1.33	459.2	112	3.47			3.783	2200	0.57	80.1	34	0.89			3.783	2025	0.65	87.1	73	6.56			3.783	21505	11.63	160	216	2.17			1.283	2145077	81.33	[MS Spectrum]					3.783
	1.292	1171467	46.74	Raw Spectrum	8.775 -> 8.792 (scan : 1042 -> 1044)	Base Peak			3.792	1984	1.3	479.2	140	4.33			3.792	2119	0.55	81.1	109	2.87			3.792	1921	0.62	88.1	508	45.68			3.792	20934	11.32	161	127	1.28			1.292	1978995	75.04	# of Peaks	114				3.792
	1.3	1187964	47.4	Background	8.742 <-> 8.817 (scan : 1038 <-> 1047)				3.8	2043	1.33	535.2	141	4.36			3.8	2100	0.55	82.1	24	0.63			3.8	1900	0.61	89.1	81	7.28			3.8	20524	11.1	162	146	1.47			1.3	1315874	49.89	Raw Spectrum	8.758 -> 8.775 (scan : 1040 -> 1042)	Base Peak			3.8
	1.308	1176657	46.95	m/z	Absolute Intensity	Relative Intensity			3.808	2016	1.32	536.2	71	2.2			3.808	2116	0.55	83.1	47	1.24			3.808	1891	0.61	91.05	104	9.35			3.808	20262	10.96	163	253	2.54			1.308	1207749	45.79	Background	8.733 <-> 8.800 (scan : 1037 <-> 1045)				3.808
	1.317	968855	38.66	23	36	0.06			3.817	2112	1.38	575.2	145	4.49			3.817	2243	0.59	84.1	37	0.97			3.817	2074	0.66	92.1	108	9.71			3.817	19583	10.59	165	147	1.48			1.317	1058641	40.14	m/z	Absolute Intensity	Relative Intensity			3.817
	1.325	585316	23.35	26	156	0.27			3.825	2041	1.33	591.3	203	6.28			3.825	2283	0.6	85.1	15	0.39			3.825	2194	0.7	93.1	108	9.71			3.825	19086	10.32	166	208	2.09			1.325	590882	22.4	26	66	0.43			3.825
	1.333	183326	7.31	27	421	0.72			3.833	2128	1.39	592.3	161	4.98			3.833	2186	0.57	87.1	37	0.97			3.833	1991	0.64	94.1	113	10.16			3.833	18429	9.97	167	118	1.18			1.333	179101	6.79	27	180	1.18			3.833
	1.342	57354	2.29	28.05	214	0.37			3.842	2075	1.36	646.3	110	3.4			3.842	2165	0.56	91.05	306	8.04			3.842	1927	0.62	95.1	316	28.42			3.842	18332	9.91	167.9	366	3.68			1.342	55186	2.09	28.1	79	0.52			3.842
	1.35	40347	1.61	32.1	67	0.12			3.85	2058	1.34	647.35	3232	100			3.85	2226	0.58	92.1	111	2.92			3.85	1967	0.63	96.1	476	42.81			3.85	18486	10	168.95	80	0.8			1.35	29593	1.12	30	38	0.25			3.85
	1.358	26982	1.08	37.1	365	0.63			3.858	2223	1.45	648.3	1411	43.66			3.858	2180	0.57	94	32	0.84			3.858	1904	0.61	97.1	410	36.87			3.858	17906	9.68	169.9	112	1.12			1.358	21749	0.82	31	38	0.25			3.858
	1.367	19469	0.78	38.1	1509	2.59			3.867	2127	1.39	649.3	328	10.15			3.867	2017	0.53	95.1	85	2.23			3.867	1904	0.61	98.1	277	24.91			3.867	17616	9.53	170.9	123	1.24			1.367	18616	0.71	32	31	0.2			3.867
	1.375	14979	0.6	39.05	10840	18.62			3.875	1943	1.27	650.3	127	3.93			3.875	2116	0.55	96.1	34	0.89			3.875	1793	0.57	99.1	72	6.47			3.875	17004	9.2	172.9	139	1.4			1.375	23835	0.9	36.1	34	0.22			3.875
	1.383	13062	0.52	40.1	608	1.04			3.883	1893	1.24	[MS Spectrum]					3.883	2143	0.56	97.1	41	1.08			3.883	1945	0.62	101.05	333	29.95			3.883	16739	9.05	174.9	35	0.35			1.383	14664	0.56	37	239	1.56			3.883
	1.392	11521	0.46	41	43	0.07			3.892	1910	1.25	# of Peaks	117				3.892	2089	0.54	98.1	32	0.84			3.892	1971	0.63	105.1	30	2.7			3.892	16540	8.94	175.9	73	0.73			1.392	13068	0.5	38.1	762	4.99			3.892
	1.4	11386	0.45	47.1	37	0.06			3.9	1889	1.23	Raw Spectrum	12.350 -> 12.367 (scan : 1171 -> 1173)				3.9	2034	0.53	99.1	51	1.34			3.9	1997	0.64	106.1	36	3.24			3.9	16534	8.94	176.9	136	1.37			1.4	11430	0.43	39.05	4810	31.48			3.9
	1.408	11388	0.45	50.1	327	0.56			3.908	1917	1.25	Background	12.308 <-> 12.417 (scan : 1166 <-> 1179)				3.908	1955	0.51	101.1	41	1.08			3.908	1683	0.54	107.1	54	4.86			3.908	16646	9	177.9	150	1.51			1.408	11244	0.43	40.1	183	1.2			3.908
	1.417	9905	0.4	51	680	1.17			3.917	2014	1.32	Base Peak	m/z 647.30 (Inten : 4,981)				3.917	2135	0.56	103.1	101	2.66			3.917	1695	0.54	108.1	33	2.97			3.917	16146	8.73	178.9	69	0.69			1.417	9645	0.37	41	41	0.27			3.917
	1.425	9824	0.39	52	219	0.38			3.925	1974	1.29	Event#	1				3.925	2123	0.55	105.1	198	5.21			3.925	1828	0.59	109.1	184	16.55			3.925	15843	8.57	179.9	142	1.43			1.425	9578	0.36	45.1	38	0.25			3.925
	1.433	8623	0.34	52.9	211	0.36			3.933	1730	1.13	m/z	Absolute Intensity	Relative Intensity			3.933	2139	0.56	106.1	36	0.95			3.933	1985	0.64	110.1	220	19.78			3.933	16027	8.67	180.9	70	0.7			1.433	9544	0.36	49.1	38	0.25			3.933
	1.442	8387	0.33	53.9	2918	5.01			3.942	1719	1.12	27	11	0.22			3.942	1983	0.52	107.1	124	3.26			3.942	1999	0.64	111.1	219	19.69			3.942	15909	8.6	181.9	132	1.33			1.442	8577	0.33	50.1	164	1.07			3.942
	1.45	8303	0.33	54.95	1549	2.66			3.95	1778	1.16	28	18	0.36			3.95	2117	0.55	108.1	19	0.5			3.95	1729	0.55	112.1	163	14.66			3.95	15787	8.54	182.9	34	0.34			1.45	8014	0.3	51.1	317	2.07			3.95
	1.458	8290	0.33	55.95	43972	75.54			3.958	1780	1.16	29.05	308	6.18			3.958	2138	0.56	109.1	18	0.47			3.958	1861	0.6	113.1	113	10.16			3.958	15406	8.33	184.9	123	1.24			1.458	7496	0.28	52.1	94	0.62			3.958
	1.467	7531	0.3	56.95	2657	4.56			3.967	1647	1.08	39.1	22	0.44			3.967	2088	0.54	110.1	24	0.63			3.967	1836	0.59	115.1	142	12.77			3.967	15097	8.16	188.9	187	1.88			1.467	7970	0.3	52.9	89	0.58			3.967
	1.475	6940	0.28	57.9	210	0.36			3.975	1630	1.06	40.1	34	0.68			3.975	2048	0.53	111.1	44	1.16			3.975	1864	0.6	116.1	68	6.12			3.975	15111	8.17	190.9	111	1.11			1.475	6922	0.26	53.95	1102	7.21			3.975
	1.483	6947	0.28	60.9	169	0.29			3.983	1947	1.27	41.05	1070	21.48			3.983	1936	0.5	112.1	3	0.08			3.983	1810	0.58	119.1	23	2.07			3.983	15119	8.18	191.9	160	1.61			1.483	5533	0.21	55.05	584	3.82			3.983
	1.492	6358	0.25	62	580	1			3.992	1784	1.17	42.1	45	0.9			3.992	2230	0.58	113.1	34	0.89			3.992	1788	0.57	120.1	126	11.33			3.992	14841	8.03	192.9	77	0.77			1.492	6097	0.23	55.95	15278	100			3.992
	1.5	6541	0.26	63	1362	2.34			4	1890	1.23	43.05	56	1.12			4	2334	0.61	115.1	139	3.65			4	1924	0.62	121.1	76	6.83			4	14674	7.94	193.9	115	1.15			1.5	6234	0.24	56.95	992	6.49			4
	1.508	6249	0.25	64.1	395	0.68			4.008	1847	1.21	53	50	1			4.008	2453	0.64	116.1	47	1.24			4.008	1997	0.64	122.1	111	9.98			4.008	14624	7.91	194.9	34	0.34			1.508	5413	0.21	58	76	0.5			4.008
	1.517	6473	0.26	65.05	2629	4.52			4.017	1961	1.28	55.05	341	6.85			4.017	2286	0.6	117.05	203	5.34			4.017	1965	0.63	123.1	147	13.22			4.017	14681	7.94	195.9	114	1.14			1.517	6638	0.25	60.9	47	0.31			4.017
	1.525	6066	0.24	66	261	0.45			4.025	1885	1.23	56.15	97	1.95			4.025	2224	0.58	118.1	15	0.39			4.025	1966	0.63	124.1	92	8.27			4.025	14766	7.98	196.9	71	0.71			1.525	4921	0.19	62	243	1.59			4.025
	1.533	6739	0.27	67	72	0.12			4.033	1884	1.23	57.1	4674	93.84			4.033	2257	0.59	119.1	175	4.6			4.033	1943	0.62	125.1	67	6.03			4.033	14237	7.7	198.9	76	0.76			1.533	5691	0.22	63.05	579	3.79			4.033
	1.542	5735	0.23	68	363	0.62			4.042	1997	1.3	58.1	186	3.73			4.042	2259	0.59	121.1	36	0.95			4.042	1863	0.6	127.1	89	8			4.042	14154	7.65	202.9	75	0.75			1.542	4452	0.17	64	123	0.81			4.042
	1.55	4985	0.2	69	414	0.71			4.05	2167	1.42	59.1	10	0.2			4.05	2109	0.55	122.1	120	3.15			4.05	1900	0.61	129.1	53	4.77			4.05	14033	7.59	204.9	36	0.36			1.55	4238	0.16	65.1	1158	7.58			4.05
	1.558	4799	0.19	70	369	0.63			4.058	2000	1.31	60	23	0.46			4.058	2112	0.55	123.1	18	0.47			4.058	1838	0.59	131.1	4	0.36			4.058	14194	7.68	205.9	214	2.15			1.558	5285	0.2	66	150	0.98			4.058
	1.567	4281	0.17	71	164	0.28			4.067	1896	1.24	61	4	0.08			4.067	2110	0.55	124.1	127	3.34			4.067	1811	0.58	133.1	17	1.53			4.067	14388	7.78	207	180	1.81			1.567	4225	0.16	67.1	43	0.28			4.067
	1.575	5179	0.21	74	54	0.09			4.075	1850	1.21	64	10	0.2			4.075	2171	0.57	125.1	20	0.53			4.075	1984	0.64	134.1	84	7.55			4.075	14386	7.78	207.9	179	1.8			1.575	3949	0.15	68.1	215	1.41			4.075
	1.583	4715	0.19	75	195	0.33			4.083	1899	1.24	67.05	68	1.37			4.083	2207	0.58	127.1	73	1.92			4.083	1762	0.56	135.1	96	8.63			4.083	14099	7.62	209	111	1.11			1.583	3725	0.14	69	120	0.79			4.083
	1.592	4084	0.16	76.1	244	0.42			4.092	2211	1.44	68.1	10	0.2			4.092	2203	0.57	128.1	80	2.1			4.092	1755	0.56	136.1	136	12.23			4.092	13756	7.44	209.9	138	1.39			1.592	3870	0.15	70	139	0.91			4.092
	1.6	3772	0.15	77	1209	2.08			4.1	2212	1.45	69.1	54	1.08			4.1	2208	0.58	129.1	116	3.05			4.1	1774	0.57	137.1	113	10.16			4.1	13779	7.45	210.9	114	1.14			1.6	3863	0.15	71.1	90	0.59			4.1
	1.608	5242	0.21	78	390	0.67			4.108	2221	1.45	72.1	7	0.14			4.108	2237	0.58	130.1	42	1.1			4.108	1994	0.64	138.1	166	14.93			4.108	13757	7.44	213	36	0.36			1.608	4160	0.16	73.1	34	0.22			4.108
	1.617	4645	0.19	78.9	515	0.88			4.117	1875	1.23	77	26	0.52			4.117	2172	0.57	131.05	231	6.07			4.117	1986	0.64	139.1	116	10.43			4.117	13437	7.27	217	139	1.4			1.617	3290	0.12	75.1	103	0.67			4.117
	1.625	4347	0.17	79.95	397	0.68			4.125	1672	1.09	78	21	0.42			4.125	2086	0.54	132.1	140	3.68			4.125	2001	0.64	149.1	60	5.4			4.125	13256	7.17	221	108	1.08			1.625	3644	0.14	76.1	100	0.65			4.125
	1.633	4316	0.17	80.9	6963	11.96			4.133	1920	1.25	79.05	38	0.76			4.133	2213	0.58	133.1	146	3.84			4.133	1777	0.57	150.1	121	10.88			4.133	13413	7.25	222	106	1.06			1.633	3389	0.13	77.05	445	2.91			4.133
	1.642	3856	0.15	81.95	1302	2.24			4.142	1969	1.29	80	11	0.22			4.142	2121	0.55	135.1	62	1.63			4.142	1760	0.56	151.1	125	11.24			4.142	13506	7.3	223	68	0.68			1.642	3853	0.15	78	172	1.13			4.142
	1.65	3860	0.15	82.9	304	0.52			4.15	1885	1.23	81.1	27	0.54			4.15	2178	0.57	136.1	78	2.05			4.15	1898	0.61	152.1	139	12.5			4.15	13501	7.3	229	34	0.34			1.65	2768	0.1	79	208	1.36			4.15
	1.658	3844	0.15	88.95	715	1.23			4.158	2091	1.37	85.1	4	0.08			4.158	2244	0.59	137.1	36	0.95			4.158	2037	0.65	155.1	118	10.61			4.158	13294	7.19	230	36	0.36			1.658	3621	0.14	79.9	123	0.81			4.158
	1.667	5181	0.21	90	103	0.18			4.167	2112	1.38	90.1	35	0.7			4.167	2309	0.6	142.1	35	0.92			4.167	1785	0.57	180.1	139	12.5			4.167	13176	7.13	233	35	0.35			1.667	3494	0.13	80.95	2469	16.16			4.167
	1.675	4804	0.19	90.9	234	0.4			4.175	2030	1.33	91.05	373	7.49			4.175	2318	0.6	143.1	147	3.86			4.175	1722	0.55	207.1	34	3.06			4.175	13136	7.1	236	74	0.74			1.675	2731	0.1	82	521	3.41			4.175
	1.683	3698	0.15	92	1054	1.81			4.183	1996	1.3	92.1	78	1.57			4.183	2410	0.63	145.1	113	2.97			4.183	1593	0.51	222.1	191	17.18			4.183	13161	7.12	237	69	0.69			1.683	2464	0.09	83	54	0.35			4.183
	1.692	4476	0.18	92.95	8163	14.02			4.192	1762	1.15	93.1	55	1.1			4.192	2357	0.61	147.1	302	7.94			4.192	1602	0.51	263.1	39	3.51			4.192	13224	7.15	251	34	0.34			1.692	3146	0.12	89	231	1.51			4.192
	1.7	3972	0.16	93.9	6450	11.08			4.2	1731	1.13	95.1	32	0.64			4.2	2084	0.54	148.1	125	3.29			4.2	1591	0.51	264.2	188	16.91			4.2	13292	7.19	252	70	0.7			1.7	3157	0.12	92	321	2.1			4.2
	1.708	3078	0.12	94.9	8217	14.12			4.208	1819	1.19	96.1	14	0.28			4.208	1982	0.52	149.1	99	2.6			4.208	1792	0.57	265.2	220	19.78			4.208	12949	7	253	36	0.36			1.708	3620	0.14	93	2258	14.78			4.208
	1.717	4055	0.16	96	549	0.94			4.217	1838	1.2	99.1	36	0.72			4.217	2039	0.53	151.1	72	1.89			4.217	1829	0.59	[MS Spectrum]					4.217	12860	6.95	256.9	132	1.33			1.717	2836	0.11	93.9	2182	14.28			4.217
	1.725	3345	0.13	100.9	78	0.13			4.225	1993	1.3	103.1	23	0.46			4.225	2161	0.56	159.1	201	5.28			4.225	1968	0.63	# of Peaks	91				4.225	12751	6.9	263	182	1.83			1.725	2893	0.11	94.95	2697	17.65			4.225
	1.733	3081	0.12	102	1053	1.81			4.233	1944	1.27	104.1	80	1.61			4.233	2135	0.56	161.1	79	2.08			4.233	2027	0.65	Raw Spectrum	15.225 -> 15.242 (scan : 1516 -> 1518)				4.233	12753	6.9	267	34	0.34			1.733	3560	0.13	95.9	213	1.39			4.233
	1.742	4714	0.19	103	1198	2.06			4.242	1984	1.3	105.05	247	4.96			4.242	2080	0.54	163.1	114	3			4.242	2027	0.65	Background	15.158 <-> 15.283 (scan : 1508 <-> 1523)				4.242	12740	6.89	269	34	0.34			1.742	2859	0.11	100	38	0.25			4.242
	1.75	4906	0.2	104	192	0.33			4.25	1948	1.27	106.1	109	2.19			4.25	1928	0.5	173.1	73	1.92			4.25	1863	0.6	Base Peak	m/z 43.05 (Inten : 1,740)				4.25	12649	6.84	276	97	0.97			1.75	3416	0.13	101.9	367	2.4			4.25
	1.758	4608	0.18	104.9	676	1.16			4.258	1933	1.26	107.1	98	1.97			4.258	1946	0.51	175.1	172	4.52			4.258	1824	0.58	Event#	1				4.258	12490	6.75	281	120	1.21			1.758	4135	0.16	102.9	342	2.24			4.258
	1.767	3196	0.13	105.9	428	0.74			4.267	1929	1.26	108.1	75	1.51			4.267	1986	0.52	178.1	34	0.89			4.267	1955	0.63	m/z	Absolute Intensity	Relative Intensity			4.267	12498	6.76	281.9	38	0.38			1.767	3922	0.15	103.9	58	0.38			4.267
	1.775	3021	0.12	106.9	546	0.94			4.275	1977	1.29	109.1	3	0.06			4.275	1992	0.52	185.1	74	1.95			4.275	1783	0.57	27.05	308	17.7			4.275	12433	6.72	283	106	1.06			1.775	4272	0.16	104.9	242	1.58			4.275
	1.783	3565	0.14	108	92	0.16			4.283	1995	1.3	110.1	17	0.34			4.283	2026	0.53	189.1	35	0.92			4.283	1911	0.61	28.05	105	6.03			4.283	12618	6.82	285	34	0.34			1.783	3454	0.13	105.9	92	0.6			4.283
	1.792	3106	0.12	115	1157	1.99			4.292	1995	1.3	111.1	14	0.28			4.292	2162	0.56	191.05	479	12.59			4.292	1852	0.59	29.05	1121	64.43			4.292	12677	6.86	297	119	1.2			1.792	3671	0.14	106.9	166	1.09			4.292
	1.8	3359	0.13	116	116	0.2			4.3	2009	1.31	112.1	46	0.92			4.3	2290	0.6	192	39	1.03			4.3	1672	0.54	31	297	17.07			4.3	12559	6.79	307	153	1.54			1.8	2688	0.1	107.9	34	0.22			4.3
	1.808	3128	0.12	117	243	0.42			4.308	1977	1.29	115.05	187	3.75			4.308	2068	0.54	197.1	69	1.81			4.308	1393	0.45	39.05	131	7.53			4.308	12532	6.78	308	70	0.7			1.808	2904	0.11	115.05	432	2.83			4.308
	1.817	3411	0.14	117.9	444	0.76			4.317	2054	1.34	116.1	82	1.65			4.317	2004	0.52	206	129	3.39			4.317	1601	0.51	40.1	34	1.95			4.317	12278	6.64	313	156	1.57			1.817	3064	0.12	117.1	54	0.35			4.317
	1.825	2579	0.1	118.95	3728	6.4			4.325	2010	1.31	117.1	202	4.06			4.325	2242	0.58	222	70	1.84			4.325	1629	0.52	41.05	1085	62.36			4.325	12044	6.51	321	441	4.43			1.825	3605	0.14	117.9	113	0.74			4.325
	1.833	3789	0.15	119.95	2020	3.47			4.333	1970	1.29	118.05	2	0.04			4.333	2151	0.56	237.1	129	3.39			4.333	1550	0.5	42.05	436	25.06			4.333	12003	6.49	321.9	131	1.32			1.833	3265	0.12	118.95	1129	7.39			4.333
	1.842	4203	0.17	120.95	50530	86.8			4.342	2000	1.31	119.1	216	4.34			4.342	2366	0.62	251	36	0.95			4.342	1517	0.49	43.05	1740	100			4.342	12130	6.56	322.9	147	1.48			1.842	3130	0.12	120.05	706	4.62			4.342
	1.85	3578	0.14	121.95	4028	6.92			4.35	1851	1.21	121.1	86	1.73			4.35	2135	0.56	253	189	4.97			4.35	1677	0.54	44	43	2.47			4.35	12183	6.59	334.9	295	2.96			1.85	3210	0.12	120.95	15023	98.33			4.35
	1.858	2911	0.12	122.9	323	0.55			4.358	1689	1.1	122.1	60	1.2			4.358	1958	0.51	263	79	2.08			4.358	1774	0.57	45.05	44	2.53			4.358	12044	6.51	335.9	71	0.71			1.858	2601	0.1	121.95	1186	7.76			4.358
	1.867	2961	0.12	125.9	203	0.35			4.367	1805	1.18	123.1	58	1.16			4.367	1939	0.51	265.1	38	1			4.367	1738	0.56	53	49	2.82			4.367	11967	6.47	337.9	109	1.09			1.867	3504	0.13	123	73	0.48			4.367
	1.875	3210	0.13	127	1292	2.22			4.375	1743	1.14	127.1	143	2.87			4.375	2061	0.54	291	226	5.94			4.375	1652	0.53	54.05	119	6.84			4.375	11854	6.41	340.9	124	1.25			1.875	3638	0.14	127.05	527	3.45			4.375
	1.883	3123	0.12	128	4791	8.23			4.383	1890	1.23	128.1	80	1.61			4.383	1892	0.49	305.1	38	1			4.383	1597	0.51	55.05	1267	72.82			4.383	11915	6.44	354.9	35	0.35			1.883	2577	0.1	128.05	1658	10.85			4.383
	1.892	2739	0.11	129.05	4155	7.14			4.392	1837	1.2	129.1	94	1.89			4.392	1912	0.5	316.2	1836	48.26			4.392	1664	0.53	56.1	349	20.06			4.392	11764	6.36	428.9					1.892	2850	0.11	129.1	1486	9.73			4.392
	1.9	2865	0.11	130.05	1546	2.66			4.4	1876	1.23	130.1	39	0.78			4.4	1988	0.52	317.15	379	9.96			4.4	2002	0.64	57.05	1729	99.37			4.4	11614	6.28	[MS Spectrum]	58				1.9	2626	0.1	130.1	574	3.76			4.4
	1.908	3674	0.15	131.1	294	0.51			4.408	1791	1.17	131.1	233	4.68			4.408	2083	0.54	347.2	125	3.29			4.408	1856	0.59	58.1	197	11.32			4.408	11656	6.3	# of Peaks	3.067 -> 3.083 (scan : 57 -> 59)				1.908	3504	0.13	131.1	87	0.57			4.408
	1.917	3285	0.13	131.9	364	0.63			4.417	1823	1.19	132.1	131	2.63			4.417	2076	0.54	367.2	252	6.62			4.417	1543	0.49	59.1	22	1.26			4.417	11847	6.41	Raw Spectrum	3.033 <-> 3.125 (scan : 53 <-> 64)				1.917	2612	0.1	132.1	104	0.68			4.417
	1.925	2521	0.1	132.9	632	1.09			4.425	1962	1.28	133.1	72	1.45			4.425	2182	0.57	423.2	145	3.81			4.425	1806	0.58	60	173	9.94			4.425	11822	6.39	Background	m/z 133.05 (Inten : 3,863)				1.925	2964	0.11	133.1	289	1.89			4.425
	1.933	3146	0.13	133.95	1220	2.1			4.433	2050	1.34	134.1	37	0.74			4.433	2168	0.57	443.2	121	3.18			4.433	1926	0.62	61	213	12.24			4.433	11844	6.4	Base Peak	1				1.933	2839	0.11	134.1	366	2.4			4.433
	1.942	3731	0.15	135	87	0.15			4.442	2004	1.31	135.1	34	0.68			4.442	2159	0.56	459.2	85	2.23			4.442	1835	0.59	66.1	78	4.48			4.442	11643	6.3	Event#	Absolute Intensity	Relative Intensity			1.942	2420	0.09	135.1	46	0.3			4.442
	1.95	3442	0.14	143	36	0.06			4.45	2004	1.31	136.1	113	2.27			4.45	2031	0.53	479.2	157	4.13			4.45	1781	0.57	67.05	178	10.23			4.45	12467	6.74	m/z	104	2.69			1.95	3194	0.12	155.1	44	0.29			4.45
	1.958	3051	0.12	145	114	0.2			4.458	1979	1.29	137.1	73	1.47			4.458	2113	0.55	535.2	204	5.36			4.458	1792	0.57	68.1	138	7.93			4.458	13996	7.57	25	9	0.23			1.958	2178	0.08	157.1	43	0.28			4.458
	1.967	2889	0.12	146	93	0.16			4.467	1810	1.18	143.1	99	1.99			4.467	2143	0.56	536.2	77	2.02			4.467	1978	0.63	69.05	507	29.14			4.467	14378	7.78	26	107	2.77			1.967	3703	0.14	158.1	117	0.77			4.467
	1.975	3137	0.13	156	36	0.06			4.475	1915	1.25	145.1	138	2.77			4.475	2217	0.58	575.2	164	4.31			4.475	1896	0.61	70.1	257	14.77			4.475	13555	7.33	27	6	0.16			1.975	2956	0.11	160.1	167	1.09			4.475
	1.983	3520	0.14	157	150	0.26			4.483	2078	1.36	147.1	333	6.69			4.483	2078	0.54	591.2	301	7.91			4.483	1911	0.61	71.1	396	22.76			4.483	12588	6.81	28	41	1.06			1.983	2776	0.11	162.1	37	0.24			4.483
	1.992	3696	0.15	157.9	469	0.81			4.492	1875	1.23	148.1	131	2.63			4.492	2067	0.54	592.2	145	3.81			4.492	1917	0.61	72.1	114	6.55			4.492	12111	6.55	29	40	1.04			1.992	2772	0.11	168	42	0.27			4.492
	2	3508	0.14	158.9	188	0.32			4.5	1908	1.25	149.1	70	1.41			4.5	2066	0.54	605.2	35	0.92			4.5	1774	0.57	73.05	339	19.48			4.5	12017	6.5	31	13	0.34			2	3030	0.11	171.1	175	1.15			4.5
	2.008	3381	0.13	160	489	0.84			4.508	1916	1.25	157.1	76	1.53			4.508	2115	0.55	646.3	106	2.79			4.508	1824	0.58	75.1	21	1.21			4.508	11840	6.4	32	4	0.1			2.008	2626	0.1	173.1	36	0.24			4.508
	2.017	2476	0.1	160.9	78	0.13			4.517	1872	1.22	159.1	155	3.11			4.517	2176	0.57	647.3	3804	100			4.517	1832	0.59	77.1	40	2.3			4.517	11600	6.27	41	143	3.7			2.017	2140	0.08	182.9	38	0.25			4.517
	2.025	2627	0.1	170.9	491	0.84			4.525	1634	1.07	161.1	35	0.7			4.525	2047	0.53	648.3	1720	45.22			4.525	1860	0.6	79.1	65	3.74			4.525	11549	6.25	43	5	0.13			2.025	2959	0.11	183.9	1640	10.73			4.525
	2.033	2192	0.09	182	165	0.28			4.533	1715	1.12	162.1	68	1.37			4.533	2178	0.57	649.3	431	11.33			4.533	1854	0.59	80.05	41	2.36			4.533	11615	6.28	44	450	11.65			2.033	2947	0.11	184.95	672	4.4			4.533
	2.042	3092	0.12	182.9	229	0.39			4.542	1833	1.2	163.1	164	3.29			4.542	2090	0.55	650.3	122	3.21			4.542	1990	0.64	81.1	194	11.15			4.542	11567	6.26	45	286	7.4			2.042	3002	0.11	185.9	15213	99.57			4.542
	2.05	2555	0.1	183.9	5928	10.18			4.55	1881	1.23	171.1	19	0.38			4.55	2090	0.55	[MS Spectrum]					4.55	1910	0.61	82.1	105	6.03			4.55	11362	6.14	47	62	1.6			2.05	2530	0.1	186.9	2075	13.58			4.55
	2.058	3290	0.13	184.95	2457	4.22			4.558	1862	1.22	173.1	34	0.68			4.558	1993	0.52	# of Peaks	93				4.558	1795	0.57	83.1	423	24.31			4.558	11294	6.11	51	37	0.96			2.058	2336	0.09	187.9	172	1.13			4.558
	2.067	3065	0.12	185.9	58211	100			4.567	1851	1.21	175.1	133	2.67			4.567	2042	0.53	Raw Spectrum	11.692 -> 11.708 (scan : 1092 -> 1094)				4.567	1775	0.57	84.05	762	43.79			4.567	11209	6.06	53	28	0.72			2.067	4794	0.18	204.9	40	0.26			4.567
	2.075	2537	0.1	186.9	7503	12.89			4.575	1951	1.27	178.1	35	0.7			4.575	2048	0.53	Background	11.625 <-> 11.808 (scan : 1084 <-> 1106)				4.575	1684	0.54	85.1	262	15.06			4.575	10951	5.92	55	29	0.75			2.075	1579	0.06	221.9	39	0.26			4.575
	2.083	3821	0.15	187.9	629	1.08			4.583	1958	1.28	187.1	127	2.55			4.583	2095	0.55	Base Peak	m/z 647.30 (Inten : 2,027)				4.583	1690	0.54	93.1	58	3.33			4.583	10974	5.93	57	112	2.9			2.083	3491	0.13	251.9	37	0.24			4.583
	2.092	3164	0.13	216.9	35	0.06			4.592	1875	1.23	191.1	584	11.72			4.592	2002	0.52	Event#	1				4.592	1715	0.55	94.1	33	1.9			4.592	11225	6.07	58	542	14.03			2.092	2270	0.09	255.9	40	0.26			4.592
	2.1	2693	0.11	240.9	34	0.06			4.6	1701	1.11	192.1	167	3.35			4.6	2176	0.57	m/z	Absolute Intensity	Relative Intensity			4.6	1716	0.55	95.1	167	9.6			4.6	11311	6.12	59	34	0.88			2.1	1671	0.06	278.9	36	0.24			4.6
	2.108	2740	0.11	248.9	36	0.06			4.608	1607	1.05	197.1	165	3.31			4.608	1972	0.51	28	43	2.12			4.608	1638	0.52	96.1	71	4.08			4.608	11194	6.05	60	424	10.98			2.108	1959	0.07	283.9	35	0.23			4.608
	2.117	2685	0.11	296.9	38	0.07			4.617	1888	1.23	206.1	120	2.41			4.617	1890	0.49	29.05	125	6.17			4.617	1797	0.58	97.15	426	24.48			4.617	11057	5.98	61	164	4.25			2.117	2809	0.11	299.9	36	0.24			4.617
	2.125	2468	0.1	337.9	34	0.06			4.625	2005	1.31	219.1	75	1.51			4.625	1859	0.48	31.1	34	1.68			4.625	1925	0.62	98.1	1477	84.89			4.625	10950	5.92	63	119	3.08			2.125	2479	0.09	307.9	36	0.24			4.625
	2.133	2379	0.09	408.9	37	0.06			4.633	2031	1.33	222.1	138	2.77			4.633	2098	0.55	32.1	6	0.3			4.633	1840	0.59	99.1	139	7.99			4.633	10775	5.83	66	57	1.48			2.133	3192	0.12	320.9	43	0.28			4.633
	2.142	3485	0.14	413.9	36	0.06			4.642	2007	1.31	235.1	34	0.68			4.642	2314	0.6	38.1	103	5.08			4.642	1803	0.58	101.1	35	2.01			4.642	10611	5.74	67	25	0.65			2.142	2757	0.1	424.9	34	0.22			4.642
	2.15	3036	0.12	437.9	47	0.08			4.65	1909	1.25	237.1	189	3.79			4.65	2287	0.6	39.1	11	0.54			4.65	1841	0.59	107.1	39	2.24			4.65	10787	5.83	70	3	0.08			2.15	2849	0.11	431.9	35	0.23			4.65
	2.158	3128	0.12	477.9	37	0.06			4.658	1856	1.21	251.1	116	2.33			4.658	2041	0.53	41.05	404	19.93			4.658	1841	0.59	108.1	36	2.07			4.658	10625	5.75	71	149	3.86			2.158	2875	0.11	452.9	37	0.24			4.658
	2.167	3405	0.14	493.9	42	0.07			4.667	1705	1.11	253.1	181	3.63			4.667	1996	0.52	43.05	61	3.01			4.667	1956	0.63	109.1	92	5.29			4.667	10406	5.63	73	75	1.94			2.167	2750	0.1	454.9	34	0.22			4.667
	2.175	2697	0.11	556.9	34	0.06			4.675	1846	1.21	263.1	114	2.29			4.675	1895	0.49	45	21	1.04			4.675	2057	0.66	110.1	28	1.61			4.675	10389	5.62	74	684	17.71			2.175	2511	0.1	528.9	36	0.24			4.675
	2.183	2391	0.1	644.9	50	0.09			4.683	1858	1.21	289.1	82	1.65			4.683	1972	0.51	53	11	0.54			4.683	1645	0.53	111.15	203	11.67			4.683	10499	5.68	75	121	3.13			2.183	2873	0.11	530.9	37	0.24			4.683
	2.192	2553	0.1	647.9	42	0.07			4.692	1680	1.1	291.1	315	6.32			4.692	2041	0.53	54.05	40	1.97			4.692	1783	0.57	112.1	552	31.72			4.692	10479	5.67	76	1580	40.9			2.192	2748	0.1	531.9	41	0.27			4.692
	2.2	2287	0.09	[MS Spectrum]					4.7	1571	1.03	305.1	127	2.55			4.7	1938	0.51	55.05	178	8.78			4.7	1796	0.57	113.1	132	7.59			4.7	10366	5.61	77	60	1.55			2.2	3041	0.12	534.9	34	0.22			4.7
	2.208	2797	0.11	# of Peaks	68				4.708	1600	1.05	308.1	68	1.37			4.708	1885	0.49	56.15	45	2.22			4.708	1796	0.57	115.1	121	6.95			4.708	10307	5.57	78	79	2.05			2.208	2637	0.1	539.9	35	0.23			4.708
	2.217	2444	0.1	Raw Spectrum	9.200 -> 9.217 (scan : 1093 -> 1095)	Base Peak			4.717	2132	1.39	316.25	2376	47.7			4.717	1996	0.52	57.1	1733	85.5			4.717	1753	0.56	116.1	1333	76.61			4.717	10243	5.54	79	15	0.39			2.217	3155	0.12	579.9	36	0.24			4.717
	2.225	2227	0.09	Background	9.175 <-> 9.242 (scan : 1090 <-> 1098)				4.725	1916	1.25	317.15	372	7.47			4.725	1914	0.5	58.1	56	2.76			4.725	1746	0.56	117.1	127	7.3			4.725	10158	5.49	81	36	0.93			2.225	2596	0.1	582.9	36	0.24			4.725
	2.233	3148	0.13	m/z	Absolute Intensity	Relative Intensity			4.733	1885	1.23	323.2	123	2.47			4.733	1898	0.5	64.1	3	0.15			4.733	1680	0.54	120.1	16	0.92			4.733	10103	5.46	82	43	1.11			2.233	2860	0.11	590.9	35	0.23			4.733
	2.242	2570	0.1	24	45	0.4			4.742	2034	1.33	324.2	36	0.72			4.742	1881	0.49	65.1	125	6.17			4.742	1823	0.58	121.1	34	1.95			4.742	10126	5.48	83	11	0.28			2.242	2978	0.11	605.9	36	0.24			4.742
	2.25	2279	0.09	26.1	43	0.38			4.75	1792	1.17	345.2	34	0.68			4.75	2017	0.53	67.05	43	2.12			4.75	1801	0.58	123.1	52	2.99			4.75	10060	5.44	86	62	1.6			2.25	4071	0.15	629.9	39	0.26			4.75
	2.258	2944	0.12	27.1	2156	19.3			4.758	1972	1.29	367	190	3.81			4.758	2053	0.54	68.05	21	1.04			4.758	1744	0.56	124.1	6	0.34			4.758	9804	5.3	87.05	159	4.12			2.258	2451	0.09	638.9	35	0.23			4.758
	2.267	2274	0.09	28.15	618	5.53			4.767	2006	1.31	403.2	35	0.7			4.767	1825	0.48	69.1	82	4.05			4.767	1802	0.58	125.1	71	4.08			4.767	9711	5.25	88	1437	37.2			2.267	2053	0.08	649.9	42	0.27			4.767
	2.275	3124	0.12	29.1	4601	41.19			4.775	1927	1.26	423	172	3.45			4.775	1998	0.52	70.1	17	0.84			4.775	1758	0.56	126.1	164	9.43			4.775	9521	5.15	89.05	208	5.38			2.275	2078	0.08	[MS Spectrum]					4.775
	2.283	3487	0.14	30.1	99	0.89			4.783	1899	1.24	443	145	2.91			4.783	2009	0.52	77.1	19	0.94			4.783	1696	0.54	127.1	116	6.67			4.783	9340	5.05	90	66	1.71			2.283	2882	0.11	# of Peaks	77				4.783
	2.292	2772	0.11	32.1	48	0.43			4.792	1953	1.28	459	141	2.83			4.792	2122	0.55	78.1	16	0.79			4.792	1567	0.5	129.1	1155	66.38			4.792	9373	5.07	91	107	2.77			2.292	3083	0.12	Raw Spectrum	9.200 -> 9.217 (scan : 1093 -> 1095)	Base Peak			4.792
	2.3	2372	0.09	39.1	1257	11.25			4.8	1972	1.29	479.2	190	3.81			4.8	2149	0.56	80.1	20	0.99			4.8	1646	0.53	130.1	179	10.29			4.8	9644	5.22	96	13	0.34			2.3	2507	0.1	Background	9.175 <-> 9.233 (scan : 1090 <-> 1097)				4.8
	2.308	2129	0.08	40.15	520	4.66			4.808	1935	1.26	493	125	2.51			4.808	2063	0.54	81.1	13	0.64			4.808	1813	0.58	131.1	45	2.59			4.808	9687	5.24	101.05	1	0.03			2.308	3586	0.14	m/z	Absolute Intensity	Relative Intensity			4.808
	2.317	2760	0.11	41.1	7339	65.7			4.817	1795	1.17	535.2	213	4.28			4.817	2102	0.55	83.1	63	3.11			4.817	1751	0.56	133.1	39	2.24			4.817	9769	5.28	102.1	900	23.3			2.317	2472	0.09	26	39	0.74			4.817
	2.325	2322	0.09	42.1	1965	17.59			4.825	1801	1.18	536.2	117	2.35			4.825	2011	0.52	84.1	40	1.97			4.825	1711	0.55	134.1	34	1.95			4.825	9719	5.26	103.05	150	3.88			2.325	3249	0.12	27.05	993	18.82			4.825
	2.333	3060	0.12	43.1	11170	100			4.833	1752	1.14	575.2	207	4.16			4.833	2296	0.6	85.1	13	0.64			4.833	1715	0.55	135.1	47	2.7			4.833	9549	5.16	104	902	23.35			2.333	2936	0.11	28.1	189	3.58			4.833
	2.342	2874	0.11	44.1	397	3.55			4.842	2253	1.47	576.2	72	1.45			4.842	2498	0.65	87.1	34	1.68			4.842	2243	0.72	136.1	23	1.32			4.842	9560	5.17	105.05	78	2.02			2.342	2934	0.11	29.1	2173	41.19			4.842
	2.35	2870	0.11	46.1	48	0.43			4.85	2407	1.57	591.25	323	6.48			4.85	2363	0.62	91.05	151	7.45			4.85	2303	0.74	137.1	48	2.76			4.85	9533	5.16	106	34	0.88			2.35	3672	0.14	30.1	40	0.76			4.85
	2.358	2324	0.09	53	304	2.72			4.858	2301	1.5	592.3	215	4.32			4.858	2120	0.55	92.1	71	3.5			4.858	2088	0.67	138.1	59	3.39			4.858	9273	5.01	107	1	0.03			2.358	3028	0.11	31.1	41	0.78			4.858
	2.367	2958	0.12	54.1	408	3.65			4.867	2032	1.33	605.3	34	0.68			4.867	2018	0.53	93	18	0.89			4.867	1833	0.59	139.1	37	2.13			4.867	9324	5.04	116	60	1.55			2.367	3575	0.14	32.1	43	0.82			4.867
	2.375	1814	0.07	55.1	2519	22.55			4.875	1707	1.12	646.3	139	2.79			4.875	1903	0.5	94.1	8	0.39			4.875	1989	0.64	143.1	119	6.84			4.875	9454	5.11	117.05	50	1.29			2.375	2936	0.11	38.1	44	0.83			4.875
	2.383	2927	0.12	56.1	2087	18.68			4.883	1729	1.13	647.3	4981	100			4.883	2272	0.59	95.1	32	1.58			4.883	1922	0.62	147.1	15	0.86			4.883	9508	5.14	118	35	0.91			2.383	3001	0.11	39.05	568	10.77			4.883
	2.392	1945	0.08	57.05	10240	91.67			4.892	1889	1.23	648.3	2356	47.3			4.892	2041	0.53	96.15	28	1.38			4.892	1537	0.49	149.1	147	8.45			4.892	9571	5.18	119	3863	100			2.392	2656	0.1	40.1	294	5.57			4.892
	2.4	2750	0.11	58.05	447	4			4.9	1783	1.16	649.3	588	11.8			4.9	1909	0.5	97.1	59	2.91			4.9	1645	0.53	150.1	98	5.63			4.9	9309	5.03	133.05	442	11.44			2.4	3330	0.13	41.1	3545	67.19			4.9
	2.408	2576	0.1	65	38	0.34			4.908	1830	1.2	650.3	152	3.05			4.908	2103	0.55	99.1	30	1.48			4.908	1831	0.59	154.1	78	4.48			4.908	9215	4.98	134.05	212	5.49			2.408	3333	0.13	42.15	939	17.8			4.908
	2.417	2674	0.11	66	43	0.38			4.917	1868	1.22	[MS Spectrum]					4.917	2220	0.58	103.1	28	1.38			4.917	1910	0.61	171.1	149	8.56			4.917	9560	5.17	135	37	0.96			2.417	2325	0.09	43.1	5276	100			4.917
	2.425	2293	0.09	67	253	2.26			4.925	1877	1.23	# of Peaks	113				4.925	2161	0.56	105.05	120	5.92			4.925	1901	0.61	185.1	245	14.08			4.925	9314	5.04	146.1	28	0.72			2.425	2866	0.11	44.1	249	4.72			4.925
	2.433	3648	0.15	68	131	1.17			4.933	2106	1.38	Raw Spectrum	12.475 -> 12.492 (scan : 1186 -> 1188)				4.933	2072	0.54	106.1	119	5.87			4.933	1789	0.57	207.1	83	4.77			4.933	9026	4.88	207					2.433	2525	0.1	45.1	38	0.72			4.933
	2.442	1975	0.08	69.05	813	7.28			4.942	1901	1.24	Background	12.408 <-> 12.575 (scan : 1178 <-> 1198)				4.942	2169	0.57	107.1	39	1.92			4.942	1797	0.58	213.1	35	2.01			4.942	8902	4.81	[MS Spectrum]	45				2.442	4224	0.16	48.1	35	0.66			4.942
	2.45	2911	0.12	70.1	1270	11.37			4.95	2049	1.34	Base Peak	m/z 647.30 (Inten : 2,429)				4.95	2106	0.55	109.1	15	0.74			4.95	1703	0.55	221.1	89	5.11			4.95	8938	4.83	# of Peaks	3.383 -> 3.400 (scan : 95 -> 97)				2.45	2708	0.1	52.1	36	0.68			4.95
	2.458	3073	0.12	71.1	5385	48.21			4.958	2183	1.43	Event#	1				4.958	1904	0.5	111.1	3	0.15			4.958	1773	0.57	227.1	145	8.33			4.958	9060	4.9	Raw Spectrum	3.358 <-> 3.458 (scan : 92 <-> 104)				2.458	2307	0.09	53.1	226	4.28			4.958
	2.467	2805	0.11	72.1	326	2.92			4.967	2365	1.55	m/z	Absolute Intensity	Relative Intensity			4.967	2063	0.54	115.1	84	4.14			4.967	1654	0.53	239.1	200	11.49			4.967	8994	4.86	Background	m/z 45.00 (Inten : 5,461)				2.467	2027	0.08	54.1	179	3.39			4.967
	2.475	3040	0.12	79.1	34	0.3			4.975	2091	1.37	27	24	0.99			4.975	2110	0.55	116.1	37	1.83			4.975	1663	0.53	241.1	78	4.48			4.975	8861	4.79	Base Peak	1				2.475	3013	0.11	55.1	1329	25.19			4.975
	2.483	3210	0.13	81.1	50	0.45			4.983	1946	1.27	28	18	0.74			4.983	2218	0.58	117.05	58	2.86			4.983	1614	0.52	263.1	35	2.01			4.983	9004	4.87	Event#	Absolute Intensity	Relative Intensity			2.483	2705	0.1	56.1	1039	19.69			4.983
	2.492	3452	0.14	82.1	112	1			4.992	2098	1.37	29.1	136	5.6			4.992	2028	0.53	119	92	4.54			4.992	1664	0.53	264.1	72	4.14			4.992	8928	4.83	m/z	101	1.85			2.492	2517	0.1	57.05	4682	88.74			4.992
	2.5	3124	0.12	83.1	432	3.87			5	2050	1.34	32.1	34	1.4			5	2019	0.53	120.1	75	3.7			5	1776	0.57	269.1	157	9.02			5	8889	4.81	26	706	12.93			2.5	2616	0.1	58.1	208	3.94			5
	2.508	2702	0.11	84.1	614	5.5			5.008	2149	1.4	39.1	47	1.93			5.008	2031	0.53	121	4	0.2			5.008	1955	0.63	281.1	34	1.95			5.008	9104	4.92	27	394	7.21			2.508	2353	0.09	63.1	36	0.68			5.008
	2.517	2600	0.1	85.1	2972	26.61			5.017	2031	1.33	40.1	68	2.8			5.017	1931	0.5	122.1	75	3.7			5.017	1712	0.55	283.1	37	2.13			5.017	9103	4.92	28	972	17.8			2.517	2525	0.1	67.1	127	2.41			5.017
	2.525	2378	0.09	86.1	253	2.26			5.025	2076	1.36	41.05	459	18.9			5.025	1986	0.52	123.1	28	1.38			5.025	1689	0.54	339.1	37	2.13			5.025	9158	4.95	29	68	1.25			2.525	2733	0.1	68.1	94	1.78			5.025
	2.533	2704	0.11	96.1	34	0.3			5.033	1949	1.27	43.05	172	7.08			5.033	1977	0.52	124.1	55	2.71			5.033	1940	0.62	[MS Spectrum]					5.033	9008	4.87	30	1	0.02			2.533	2192	0.08	69.05	478	9.06			5.033
	2.542	3819	0.15	97.1	289	2.59			5.042	1784	1.17	45	10	0.41			5.042	1970	0.51	125.1	16	0.79			5.042	1993	0.64	# of Peaks	164				5.042	8989	4.86	31	119	2.18			2.542	2934	0.11	70.1	572	10.84			5.042
	2.55	3188	0.13	98.15	421	3.77			5.05	1727	1.13	53	44	1.81			5.05	1842	0.48	127.1	73	3.6			5.05	1595	0.51	Raw Spectrum	17.517 -> 17.533 (scan : 1791 -> 1793)				5.05	8997	4.87	39	65	1.19			2.55	3159	0.12	71.1	2495	47.29			5.05
	2.558	2746	0.11	99.1	723	6.47			5.058	1722	1.13	55.05	183	7.53			5.058	2075	0.54	128	17	0.84			5.058	1734	0.56	Background	17.417 <-> 17.600 (scan : 1779 <-> 1801)				5.058	8656	4.68	41	29	0.53			2.558	2648	0.1	72.1	154	2.92			5.058
	2.567	2807	0.11	109.1	37	0.33			5.067	1706	1.11	56.1	51	2.1			5.067	2162	0.56	129.1	6	0.3			5.067	1863	0.6	Base Peak	m/z 55.05 (Inten : 8,560)				5.067	8930	4.83	42	148	2.71			2.567	3075	0.12	82.1	51	0.97			5.067
	2.575	2578	0.1	111.1	39	0.35			5.075	1677	1.1	57.1	2006	82.59			5.075	2043	0.53	130.1	22	1.09			5.075	1723	0.55	Event#	1				5.075	9101	4.92	43	1302	23.84			2.575	2607	0.1	83.1	192	3.64			5.075
	2.583	1961	0.08	112.1	260	2.33			5.083	1916	1.25	58.1	86	3.54			5.083	1888	0.49	131.1	107	5.28			5.083	1804	0.58	m/z	Absolute Intensity	Relative Intensity			5.083	8972	4.85	44	5461	100			2.583	2608	0.1	84.1	276	5.23			5.083
	2.592	2202	0.09	113.1	349	3.12			5.092	1915	1.25	60	30	1.24			5.092	1774	0.46	132.1	132	6.51			5.092	1867	0.6	26	147	1.72			5.092	8734	4.72	45	22	0.4			2.592	2954	0.11	85.1	1366	25.89			5.092
	2.6	2220	0.09	115.1	36	0.32			5.1	1904	1.24	63	119	4.9			5.1	2018	0.53	133.1	31	1.53			5.1	1740	0.56	27.05	1379	16.11			5.1	8645	4.67	55	166	3.04			2.6	2099	0.08	86.1	34	0.64			5.1
	2.608	2947	0.12	126.1	119	1.07			5.108	2023	1.32	64	34	1.4			5.108	1958	0.51	135.1	40	1.97			5.108	1684	0.54	28.05	562	6.57			5.108	8697	4.7	56	171	3.13			2.608	3206	0.12	93.1	39	0.74			5.108
	2.617	2798	0.11	127.1	177	1.58			5.117	1924	1.26	65	56	2.31			5.117	1934	0.5	143.1	127	6.27			5.117	1696	0.54	29.05	5444	63.6			5.117	8667	4.69	57	209	3.83			2.617	3045	0.12	97.1	127	2.41			5.117
	2.625	3089	0.12	140.1	68	0.61			5.125	1901	1.24	66	35	1.44			5.125	2002	0.52	145.1	34	1.68			5.125	1838	0.59	30	184	2.15			5.125	8527	4.61	58	235	4.3			2.625	2458	0.09	98.1	168	3.18			5.125
	2.633	1589	0.06	141.1	164	1.47			5.133	1764	1.15	67.05	52	2.14			5.133	1905	0.5	147.1	153	7.55			5.133	1971	0.63	31.05	1315	15.36			5.133	8503	4.6	59	54	0.99			2.633	2903	0.11	99.1	266	5.04			5.133
	2.642	2415	0.1	142.1	61	0.55			5.142	1656	1.08	68.1	35	1.44			5.142	1827	0.48	148.1	37	1.83			5.142	2053	0.66	32	15	0.18			5.142	8481	4.59	69	224	4.1			2.642	2379	0.09	108.1	37	0.7			5.142
	2.65	2721	0.11	155.1	48	0.43			5.15	1744	1.14	69.1	51	2.1			5.15	1779	0.46	149.1	90	4.44			5.15	1835	0.59	39.05	884	10.33			5.15	8283	4.48	71	1171	21.44			2.65	3027	0.11	112.1	141	2.67			5.15
	2.658	2355	0.09	158.1	38	0.34			5.158	1834	1.2	70.1	40	1.65			5.158	1714	0.45	157.1	37	1.83			5.158	1895	0.61	40.15	341	3.98			5.158	8291	4.48	72	3936	72.07			2.658	3691	0.14	113.1	164	3.11			5.158
	2.667	1793	0.07	194.1	35	0.31			5.167	1824	1.19	71.1	6	0.25			5.167	1827	0.48	159.1	101	4.98			5.167	2017	0.65	41.05	6538	76.38			5.167	8300	4.49	73.05	182	3.33			2.667	2383	0.09	126.1	86	1.63			5.167
	2.675	2305	0.09	198.1	157	1.41			5.175	1931	1.26	73.05	16	0.66			5.175	1981	0.52	163.1	66	3.26			5.175	1967	0.63	42.05	1266	14.79			5.175	8442	4.57	74	129	2.36			2.675	2623	0.1	127.1	114	2.16			5.175
	2.683	2569	0.1	199.1	35	0.31			5.183	1890	1.23	75	30	1.24			5.183	2017	0.53	175.1	120	5.92			5.183	1864	0.6	43.05	4877	56.97			5.183	8588	4.64	75	74	1.36			2.683	2679	0.1	128.1	38	0.72			5.183
	2.692	2712	0.11	245.1	35	0.31			5.192	1801	1.18	77	17	0.7			5.192	1890	0.49	191.05	245	12.09			5.192	1871	0.6	44	211	2.46			5.192	8416	4.55	85	377	6.9			2.692	2713	0.1	131.1	46	0.87			5.192
	2.7	2517	0.1	296.1	35	0.31			5.2	1835	1.2	78	22	0.91			5.2	2049	0.53	192.1	35	1.73			5.2	1808	0.58	45	217	2.54			5.2	8427	4.56	86.05	1448	26.52			2.7	2266	0.09	140.1	59	1.12			5.2
	2.708	3235	0.13	316.1	39	0.35			5.208	1791	1.17	79.1	19	0.78			5.208	1984	0.52	197.1	35	1.73			5.208	1743	0.56	51	76	0.89			5.208	8208	4.44	87.05	315	5.77			2.708	2866	0.11	141.1	85	1.61			5.208
	2.717	2928	0.12	338.1	41	0.37			5.217	1829	1.2	80.1	37	1.52			5.217	1920	0.5	220.1	34	1.68			5.217	1838	0.59	52	110	1.29			5.217	8035	4.35	88.05	892	16.33			2.717	2751	0.1	160.1	38	0.72			5.217
	2.725	2188	0.09	340.1	43	0.38			5.225	1666	1.09	81.1	37	1.52			5.225	2028	0.53	222.1	81	4			5.225	1925	0.62	53.05	750	8.76			5.225	8236	4.45	89	190	3.48			2.725	2838	0.11	164.1	35	0.66			5.225
	2.733	2028	0.08	397.1	40	0.36			5.233	1719	1.12	83.1	5	0.21			5.233	2034	0.53	237.1	113	5.57			5.233	1900	0.61	54.1	2440	28.5			5.233	8171	4.42	90	886	16.22			2.733	3561	0.14	166.1	34	0.64			5.233
	2.742	2024	0.08	425.1	41	0.37			5.242	1834	1.2	84.1	15	0.62			5.242	1964	0.51	253.1	92	4.54			5.242	1915	0.61	55.05	8560	100			5.242	8150	4.41	100.05	3310	60.61			2.742	2867	0.11	169.1	36	0.68			5.242
	2.75	2412	0.1	450.1	72	0.64			5.25	1988	1.3	85.1	29	1.19			5.25	1720	0.45	291	139	6.86			5.25	2057	0.66	56.05	1691	19.75			5.25	8502	4.6	101.05	228	4.18			2.75	1433	0.05	171.1	43	0.82			5.25
	2.758	2503	0.1	532.1	37	0.33			5.258	1783	1.16	87.1	36	1.48			5.258	1738	0.45	316.2	834	41.14			5.258	2045	0.65	57.05	4525	52.86			5.258	8690	4.7	102.1	213	3.9			2.758	2838	0.11	188.1	36	0.68			5.258
	2.767	2819	0.11	543.1	45	0.4			5.267	1815	1.19	91.05	148	6.09			5.267	1861	0.49	317.15	194	9.57			5.267	1578	0.51	58.1	291	3.4			5.267	8377	4.53	103.05	137	2.51			2.767	1685	0.06	199.1	45	0.85			5.267
	2.775	3218	0.13	588.1	47	0.42			5.275	1873	1.22	92.1	118	4.86			5.275	1771	0.46	347.2	109	5.38			5.275	1551	0.5	59.1	138	1.61			5.275	8122	4.39	115.1	554	10.14			2.775	2363	0.09	229.1	35	0.66			5.275
	2.783	2196	0.09	610.1	36	0.32			5.283	1770	1.16	93.1	40	1.65			5.283	1855	0.48	367.2	129	6.36			5.283	1574	0.5	60	129	1.51			5.283	7988	4.32	116.1	2427	44.44			2.783	2270	0.09	244.1	46	0.87			5.283
	2.792	3317	0.13	616.1	34	0.3			5.292	1737	1.13	94.1	30	1.24			5.292	1824	0.48	423.2	121	5.97			5.292	1733	0.55	61	174	2.03			5.292	7958	4.3	117.05	265	4.85			2.792	2193	0.08	298.1	34	0.64			5.292
	2.8	2366	0.09	623.1	42	0.38			5.3	1963	1.28	95.1	55	2.26			5.3	1801	0.47	479.2	123	6.07			5.3	1740	0.56	65.05	309	3.61			5.3	7902	4.27	118.1	142	2.6			2.8	2617	0.1	301.1	35	0.66			5.3
	2.808	2120	0.08	[MS Spectrum]					5.308	1817	1.19	96.1	10	0.41			5.308	1813	0.47	535.2	102	5.03			5.308	1658	0.53	66.1	404	4.72			5.308	7833	4.24	119.1	516	9.45			2.808	3094	0.12	306.1	36	0.68			5.308
	2.817	2615	0.1	# of Peaks	62				5.317	1793	1.17	98.1	21	0.86			5.317	1870	0.49	536.2	34	1.68			5.317	1756	0.56	67.05	5091	59.47			5.317	7880	4.26	130.1	2131	39.02			2.817	3132	0.12	317.1	35	0.66			5.317
	2.825	2620	0.1	Raw Spectrum	9.917 -> 9.933 (scan : 1179 -> 1181)	Base Peak			5.325	1858	1.21	99.1	14	0.58			5.325	1899	0.5	575.2	123	6.07			5.325	1858	0.59	68.1	1957	22.86			5.325	8161	4.41	131.05	125	2.29			2.825	2802	0.11	321.1	34	0.64			5.325
	2.833	1729	0.07	Background	9.900 <-> 9.950 (scan : 1177 <-> 1183)				5.333	2016	1.32	101.1	7	0.29			5.333	1866	0.49	591.2	178	8.78			5.333	1787	0.57	69.1	4482	52.36			5.333	8360	4.52	132.1	291	5.33			2.833	2782	0.11	336.1	40	0.76			5.333
	2.842	2304	0.09	m/z	Absolute Intensity	Relative Intensity			5.342	2041	1.33	105.1	129	5.31			5.342	1877	0.49	592.2	109	5.38			5.342	1773	0.57	70.1	885	10.34			5.342	8498	4.6	145.05	432	7.91			2.842	1975	0.07	411.1	35	0.66			5.342
	2.85	1696	0.07	22	42	1.58			5.35	1977	1.29	106.1	36	1.48			5.35	2006	0.52	647.3	2027	100			5.35	1569	0.5	71.1	809	9.45			5.35	8339	4.51	146.05	35	0.64			2.85	3322	0.13	449.1	35	0.66			5.35
	2.858	2794	0.11	27.1	502	18.88			5.358	1960	1.28	107.1	48	1.98			5.358	1999	0.52	648.3	886	43.71			5.358	1910	0.61	72	141	1.65			5.358	8190	4.43	147.1	39	0.71			2.858	2709	0.1	461.1	36	0.68			5.358
	2.867	3218	0.13	28.1	120	4.51			5.367	1903	1.24	109.1	21	0.86			5.367	2012	0.52	649.3	249	12.28			5.367	1948	0.62	73	439	5.13			5.367	7878	4.26	281.1					2.867	2656	0.1	466.1	37	0.7			5.367
	2.875	3246	0.13	29.1	1172	44.08			5.375	1790	1.17	110.1	28	1.15			5.375	2070	0.54	650.3	70	3.45			5.375	1971	0.63	74	184	2.15			5.375	7780	4.21	[MS Spectrum]	52				2.875	3125	0.12	474.1	46	0.87			5.375
	2.883	3359	0.13	32.1	4	0.15			5.383	1885	1.23	111.1	8	0.33			5.383	2005	0.52	[MS Spectrum]					5.383	1863	0.6	75	25	0.29			5.383	7981	4.32	# of Peaks	3.683 -> 3.700 (scan : 131 -> 133)				2.883	2141	0.08	492.1	34	0.64			5.383
	2.892	2837	0.11	39.1	296	11.13			5.392	1863	1.22	113.1	37	1.52			5.392	2149	0.56	# of Peaks	114				5.392	1586	0.51	77.05	340	3.97			5.392	7993	4.32	Raw Spectrum	3.650 <-> 3.833 (scan : 127 <-> 149)				2.892	2669	0.1	513.1	39	0.74			5.392
	2.9	2247	0.09	40.1	113	4.25			5.4	1816	1.19	115.1	48	1.98			5.4	2242	0.58	Raw Spectrum	11.858 -> 11.875 (scan : 1112 -> 1114)				5.4	1650	0.53	78.1	179	2.09			5.4	7849	4.24	Background	m/z 206.95 (Inten : 12,054)				2.9	2258	0.09	526.1	48	0.91			5.4
	2.908	3209	0.13	41.1	1796	67.54			5.408	1909	1.25	116.1	21	0.86			5.408	2046	0.53	Background	11.817 <-> 11.900 (scan : 1107 <-> 1117)				5.408	1812	0.58	79.05	1804	21.07			5.408	7749	4.19	Base Peak	1				2.908	2566	0.1	549.1	36	0.68			5.408
	2.917	2462	0.1	42.1	509	19.14			5.417	1764	1.15	117.1	85	3.5			5.417	2118	0.55	Base Peak	m/z 57.10 (Inten : 3,070)				5.417	2022	0.65	80.1	1231	14.38			5.417	7672	4.15	Event#	Absolute Intensity	Relative Intensity			2.917	2703	0.1	554.1	40	0.76			5.417
	2.925	3029	0.12	43.1	2659	100			5.425	1800	1.18	118.05	37	1.52			5.425	2190	0.57	Event#	1				5.425	2049	0.66	81.1	4477	52.3			5.425	7738	4.18	m/z	12	0.1			2.925	3126	0.12	559.1	37	0.7			5.425
	2.933	2012	0.08	44.1	142	5.34			5.433	1982	1.29	119.1	105	4.32			5.433	2123	0.55	m/z	Absolute Intensity	Relative Intensity			5.433	2012	0.64	82.1	2206	25.77			5.433	7810	4.22	26	42	0.35			2.933	1812	0.07	607.1	46	0.87			5.433
	2.942	2138	0.09	53.1	40	1.5			5.442	2007	1.31	121.1	14	0.58			5.442	2337	0.61	29.05	165	5.37			5.442	2116	0.68	83.1	2882	33.67			5.442	7710	4.17	27.05	30	0.25			2.942	2122	0.08	625.1	37	0.7			5.442
	2.95	2425	0.1	54.1	15	0.56			5.45	2104	1.37	122.1	76	3.13			5.45	2314	0.6	32.1	24	0.78			5.45	2149	0.69	84.1	1152	13.46			5.45	7643	4.13	29	1	0.01			2.95	2148	0.08	641.1	38	0.72			5.45
	2.958	2659	0.11	55.1	647	24.33			5.458	2250	1.47	123.1	37	1.52			5.458	2286	0.6	39.1	27	0.88			5.458	2087	0.67	85.1	599	7			5.458	7457	4.03	30	45	0.37			2.958	2060	0.08	[MS Spectrum]					5.458
	2.967	2793	0.11	56.1	533	20.05			5.467	1951	1.27	125.1	109	4.49			5.467	2053	0.54	40.1	69	2.25			5.467	2050	0.66	87.1	178	2.08			5.467	7335	3.97	32	39	0.32			2.967	4013	0.15	# of Peaks	66				5.467
	2.975	1979	0.08	57.1	2484	93.42			5.475	2099	1.37	127.1	89	3.66			5.475	2033	0.53	41.05	632	20.59			5.475	2129	0.68	91.05	582	6.8			5.475	7488	4.05	43	52	0.43			2.975	2490	0.09	Raw Spectrum	9.917 -> 9.933 (scan : 1179 -> 1181)	Base Peak			5.475
	2.983	3100	0.12	58.1	109	4.1			5.483	2231	1.46	128.1	52	2.14			5.483	2031	0.53	43.05	59	1.92			5.483	2159	0.69	92.1	306	3.57			5.483	7660	4.14	44	122	1.01			2.983	1918	0.07	Background	9.892 <-> 9.950 (scan : 1176 <-> 1183)				5.483
	2.992	1825	0.07	67.1	38	1.43			5.492	2012	1.31	129.1	49	2.02			5.492	2005	0.52	44	6	0.2			5.492	2140	0.69	93.05	1226	14.32			5.492	7530	4.07	45	34	0.28			2.992	3377	0.13	m/z	Absolute Intensity	Relative Intensity			5.492
	3	2969	0.12	69.1	271	10.19			5.5	1759	1.15	130.1	20	0.82			5.5	2229	0.58	45	10	0.33			5.5	2161	0.69	94.1	901	10.53			5.5	7542	4.08	47	119	0.99			3	2856	0.11	24	36	2.81			5.5
	3.008	1825	0.07	70.1	319	12			5.508	1846	1.21	131.1	166	6.83			5.508	2156	0.56	52.1	66	2.15			5.508	2289	0.73	95.1	3160	36.92			5.508	7354	3.98	55	48	0.4			3.008	3284	0.12	27	139	10.85			5.508
	3.017	2397	0.1	71.1	1263	47.5			5.517	2173	1.42	132.1	120	4.94			5.517	2031	0.53	53	43	1.4			5.517	2133	0.68	96.1	1970	23.01			5.517	7294	3.94	57	163	1.35			3.017	1914	0.07	29.05	552	43.09			5.517
	3.025	2968	0.12	72.1	56	2.11			5.525	1921	1.26	133.1	44	1.81			5.525	2005	0.52	55.05	210	6.84			5.525	1896	0.61	97.1	2009	23.47			5.525	7315	3.96	59	175	1.45			3.025	1443	0.05	32.1	38	2.97			5.525
	3.033	2530	0.1	73.1	38	1.43			5.533	1943	1.27	134.1	39	1.61			5.533	1997	0.52	56.15	53	1.73			5.533	1874	0.6	98.1	2254	26.33			5.533	7194	3.89	61	213	1.77			3.033	2687	0.1	39	230	17.95			5.533
	3.042	2118	0.08	82.1	45	1.69			5.542	2028	1.33	135.1	39	1.61			5.542	1966	0.51	57.1	3070	100			5.542	1905	0.61	99.1	535	6.25			5.542	7202	3.89	73	71	0.59			3.042	2651	0.1	40.1	38	2.97			5.542
	3.05	2172	0.09	83.1	131	4.93			5.55	1933	1.26	136.1	72	2.96			5.55	2117	0.55	58.1	116	3.78			5.55	1924	0.62	100.1	75	0.88			5.55	7326	3.96	74	261	2.17			3.05	2015	0.08	41.1	823	64.25			5.55
	3.058	2578	0.1	84.1	143	5.38			5.558	2199	1.44	137.1	112	4.61			5.558	2179	0.57	59.1	9	0.29			5.558	2170	0.69	101.1	120	1.4			5.558	7488	4.05	75	52	0.43			3.058	2595	0.1	42	256	19.98			5.558
	3.067	2067	0.08	85.1	668	25.12			5.567	2109	1.38	141.1	68	2.8			5.567	2192	0.57	60.05	23	0.75			5.567	2035	0.65	105.1	348	4.07			5.567	7354	3.98	77	173	1.44			3.067	3125	0.12	43.05	1281	100			5.567
	3.075	3300	0.13	93.1	34	1.28			5.575	2031	1.33	143.1	115	4.73			5.575	2143	0.56	63	11	0.36			5.575	2055	0.66	106.15	256	2.99			5.575	7571	4.09	81	157	1.3			3.075	2669	0.1	45	34	2.65			5.575
	3.083	2768	0.11	97.1	35	1.32			5.583	2147	1.4	145.1	51	2.1			5.583	2105	0.55	65	63	2.05			5.583	2154	0.69	107.1	735	8.59			5.583	7608	4.11	82	235	1.95			3.083	2405	0.09	54.1	75	5.85			5.583
	3.092	3312	0.13	98.1	85	3.2			5.592	2048	1.34	147.1	166	6.83			5.592	2110	0.55	66	26	0.85			5.592	2189	0.7	108.1	722	8.43			5.592	7624	4.12	87	136	1.13			3.092	3545	0.13	55	301	23.5			5.592
	3.1	1840	0.07	99.1	220	8.27			5.6	2160	1.41	148.1	105	4.32			5.6	2087	0.54	68.1	2	0.07			5.6	2116	0.68	109.1	1613	18.84			5.6	7297	3.95	88	210	1.74			3.1	2602	0.1	56.1	278	21.7			5.6
	3.108	2715	0.11	105.1	36	1.35			5.608	1981	1.29	149.1	53	2.18			5.608	2022	0.53	69.05	47	1.53			5.608	2050	0.66	110.1	1092	12.76			5.608	7205	3.9	89	1759	14.59			3.108	3024	0.11	57.05	1174	91.65			5.608
	3.117	1786	0.07	112.1	52	1.96			5.617	1995	1.3	157.1	72	2.96			5.617	2063	0.54	70.1	6	0.2			5.617	2026	0.65	111.15	919	10.74			5.617	7697	4.16	96	337	2.8			3.117	2945	0.11	58.1	44	3.43			5.617
	3.125	3346	0.13	116.1	36	1.35			5.625	2072	1.35	159.1	83	3.42			5.625	2203	0.57	71.1	5	0.16			5.625	2274	0.73	112.1	781	9.12			5.625	12043	6.51	96.95	303	2.51			3.125	2303	0.09	69.1	115	8.98			5.625
	3.133	1376	0.05	127.1	55	2.07			5.633	2091	1.37	161.1	55	2.26			5.633	2512	0.66	73.1	32	1.04			5.633	2207	0.71	113.1	270	3.15			5.633	25775	13.94	103	38	0.32			3.133	2236	0.08	70.1	169	13.19			5.633
	3.142	1618	0.06	141.1	76	2.86			5.642	2089	1.36	163.1	134	5.52			5.642	2483	0.65	77.1	57	1.86			5.642	2175	0.7	114.1	35	0.41			5.642	39912	21.58	104	196	1.63			3.142	3005	0.11	71.05	671	52.38			5.642
	3.15	3453	0.14	143.1	36	1.35			5.65	2239	1.46	171.1	112	4.61			5.65	2368	0.62	79.05	40	1.3			5.65	1674	0.54	115.1	151	1.76			5.65	39922	21.59	105	284	2.36			3.15	2651	0.1	72.1	39	3.04			5.65
	3.158	3150	0.13	153.1	34	1.28			5.658	2048	1.34	175.1	70	2.88			5.658	2434	0.63	80.1	9	0.29			5.658	1863	0.6	116.1	1698	19.84			5.658	31900	17.25	115	151	1.25			3.158	2824	0.11	76.1	34	2.65			5.658
	3.167	2120	0.08	171.1	54	2.03			5.667	1973	1.29	185.1	16	0.66			5.667	2109	0.55	82.1	11	0.36			5.667	1908	0.61	117.05	308	3.6			5.667	25583	13.83	117	405	3.36			3.167	3828	0.15	83	90	7.03			5.667
	3.175	2275	0.09	180.1	35	1.32			5.675	1874	1.22	191.1	244	10.05			5.675	2100	0.55	83.1	15	0.49			5.675	1752	0.56	118.1	115	1.34			5.675	22038	11.92	119	72	0.6			3.175	2579	0.1	85.1	441	34.43			5.675
	3.183	1777	0.07	182.1	36	1.35			5.683	1952	1.28	192.1	83	3.42			5.683	2106	0.55	84.1	4	0.13			5.683	1699	0.54	119.1	466	5.44			5.683	19536	10.56	131	1188	9.86			3.183	3871	0.15	98.1	40	3.12			5.683
	3.192	2724	0.11	207.1	51	1.92			5.692	1728	1.13	197.1	121	4.98			5.692	2158	0.56	85.1	37	1.21			5.692	1847	0.59	120.1	210	2.45			5.692	17772	9.61	133	183	1.52			3.192	2320	0.09	99.1	116	9.06			5.692
	3.2	2517	0.1	208.1	38	1.43			5.7	1611	1.05	213.1	35	1.44			5.7	2158	0.56	90.1	34	1.11			5.7	1776	0.57	121.15	925	10.81			5.7	16936	9.16	134	151	1.25			3.2	2245	0.09	106	36	2.81			5.7
	3.208	2107	0.08	229.1	37	1.39			5.708	1717	1.12	222.1	120	4.94			5.708	1958	0.51	91.05	237	7.72			5.708	1654	0.53	122.15	376	4.39			5.708	16156	8.74	135	228	1.89			3.208	2233	0.08	134.1	38	2.97			5.708
	3.217	3320	0.13	260.1	38	1.43			5.717	1945	1.27	235.1	36	1.48			5.717	2075	0.54	92.1	74	2.41			5.717	1813	0.58	123.1	930	10.86			5.717	14514	7.85	147	82	0.68			3.217	3138	0.12	137.1	37	2.89			5.717
	3.225	1668	0.07	297.1	37	1.39			5.725	2025	1.32	237.1	130	5.35			5.725	2127	0.55	93.1	4	0.13			5.725	1806	0.58	124.15	636	7.43			5.725	13675	7.39	149	152	1.26			3.225	2302	0.09	140	35	2.73			5.725
	3.233	2418	0.1	302.1	37	1.39			5.733	2137	1.4	253.1	98	4.03			5.733	2091	0.55	94.1	9	0.29			5.733	1756	0.56	125.15	390	4.56			5.733	13454	7.28	161	274	2.27			3.233	2129	0.08	167.1	42	3.28			5.733
	3.242	2578	0.1	307.1	34	1.28			5.742	1985	1.3	256.1	15	0.62			5.742	2094	0.55	95.1	5	0.16			5.742	1788	0.57	126.1	279	3.26			5.742	13205	7.14	163	138	1.14			3.242	2733	0.1	176	42	3.28			5.742
	3.25	3079	0.12	338.1	34	1.28			5.75	1718	1.12	264.1	71	2.92			5.75	2102	0.55	96.1	10	0.33			5.75	1994	0.64	127.2	222	2.59			5.75	13225	7.15	165	36	0.3			3.25	2138	0.08	218.1	34	2.65			5.75
	3.258	2301	0.09	371.1	35	1.32			5.758	1505	0.98	291.1	179	7.37			5.758	2073	0.54	97.1	48	1.56			5.758	2074	0.66	128.1	149	1.74			5.758	13109	7.09	176	370	3.07			3.258	2797	0.11	228.1	44	3.43			5.758
	3.267	2271	0.09	418.1	38	1.43			5.767	1844	1.2	316.2	950	39.11			5.767	2097	0.55	101.1	70	2.28			5.767	2098	0.67	129.1	5619	65.64			5.767	12254	6.63	176.9	80	0.66			3.267	2762	0.1	241	34	2.65			5.767
	3.275	2553	0.1	419.1	43	1.62			5.775	1884	1.23	317.15	228	9.39			5.775	2117	0.55	103.1	25	0.81			5.775	2086	0.67	130.05	513	5.99			5.775	12161	6.58	177.9	35	0.29			3.275	2525	0.1	275.1	39	3.04			5.775
	3.283	1830	0.07	421.1	35	1.32			5.783	1808	1.18	323.2	75	3.09			5.783	2084	0.54	105.1	164	5.34			5.783	1846	0.59	131.1	190	2.22			5.783	11960	6.47	178.9	1033	8.57			3.283	2842	0.11	284.1	35	2.73			5.783
	3.292	2005	0.08	426.1	35	1.32			5.792	1759	1.15	339.2	111	4.57			5.792	2051	0.53	107.1	79	2.57			5.792	1803	0.58	133.15	381	4.45			5.792	11378	6.15	190.9	269	2.23			3.292	2429	0.09	291.1	35	2.73			5.792
	3.3	2556	0.1	470.1	34	1.28			5.8	1677	1.1	367.2	92	3.79			5.8	2044	0.53	109.1	13	0.42			5.8	1686	0.54	134.15	321	3.75			5.8	11234	6.07	191.9	340	2.82			3.3	3755	0.14	310.1	39	3.04			5.8
	3.308	2403	0.1	473.1	43	1.62			5.808	1609	1.05	369.2	71	2.92			5.808	2174	0.57	111.1	25	0.81			5.808	1783	0.57	135.15	658	7.69			5.808	11369	6.15	192.9	36	0.3			3.308	2681	0.1	313.1	43	3.36			5.808
	3.317	2703	0.11	500.1	34	1.28			5.817	1689	1.1	423.2	117	4.82			5.817	2318	0.6	115.1	52	1.69			5.817	1820	0.58	136.15	339	3.96			5.817	11152	6.03	193.9	12054	100			3.317	2322	0.09	322.1	41	3.2			5.817
	3.325	2248	0.09	502.1	46	1.73			5.825	1909	1.25	479.2	92	3.79			5.825	2233	0.58	116.1	38	1.24			5.825	1789	0.57	137.15	767	8.96			5.825	10867	5.88	206.95	2665	22.11			3.325	2175	0.08	350.1	35	2.73			5.825
	3.333	2553	0.1	520.1	36	1.35			5.833	1858	1.21	493.2	35	1.44			5.833	2072	0.54	117.1	102	3.32			5.833	1924	0.62	138.15	391	4.57			5.833	10797	5.84	207.9	1566	12.99			3.333	1687	0.06	376.1	34	2.65			5.833
	3.342	2121	0.08	542.1	38	1.43			5.842	1997	1.3	535.2	75	3.09			5.842	1942	0.51	119.1	137	4.46			5.842	1805	0.58	139.1	218	2.55			5.842	10987	5.94	208.9	224	1.86			3.342	2667	0.1	399.1	39	3.04			5.842
	3.35	1845	0.07	546.1	34	1.28			5.85	1884	1.23	536.2	82	3.38			5.85	1916	0.5	120.1	108	3.52			5.85	1607	0.51	140.1	35	0.41			5.85	10572	5.72	209.9	38	0.32			3.35	1707	0.06	405	36	2.81			5.85
	3.358	1992	0.08	623.1	43	1.62			5.858	1977	1.29	575.2	129	5.31			5.858	2025	0.53	121.1	33	1.07			5.858	1605	0.51	141.1	129	1.51			5.858	10681	5.78	210.9					3.358	2939	0.11	409.1	43	3.36			5.858
	3.367	2351	0.09	[MS Spectrum]					5.867	1890	1.23	591.25	143	5.89			5.867	1933	0.5	123.1	17	0.55			5.867	1711	0.55	143.1	521	6.09			5.867	10543	5.7	[MS Spectrum]	50				3.367	2670	0.1	430.1	35	2.73			5.867
	3.375	2213	0.09	# of Peaks	76				5.875	1884	1.23	592.3	127	5.23			5.875	1932	0.5	124.1	9	0.29			5.875	1705	0.55	145.1	35	0.41			5.875	10315	5.58	# of Peaks	5.633 -> 5.650 (scan : 365 -> 367)				3.375	2700	0.1	442.1	44	3.43			5.875
	3.383	2925	0.12	Raw Spectrum	10.050 -> 10.067 (scan : 1195 -> 1197)	Base Peak			5.883	1881	1.23	647.3	2429	100			5.883	1901	0.5	125.1	76	2.48			5.883	1660	0.53	147.1	332	3.88			5.883	10133	5.48	Raw Spectrum	5.608 <-> 5.742 (scan : 362 <-> 378)				3.383	2992	0.11	447.1	36	2.81			5.883
	3.392	1806	0.07	Background	10.000 <-> 10.267 (scan : 1189 <-> 1221)				5.892	1895	1.24	648.3	966	39.77			5.892	1990	0.52	127.1	12	0.39			5.892	1702	0.54	148.1	225	2.63			5.892	10090	5.46	Background	m/z 280.95 (Inten : 10,798)				3.392	2421	0.09	453	34	2.65			5.892
	3.4	2593	0.1	m/z	Absolute Intensity	Relative Intensity			5.9	1843	1.2	649.3	252	10.37			5.9	2034	0.53	128.1	110	3.58			5.9	1871	0.6	149.1	367	4.29			5.9	9765	5.28	Base Peak	1				3.4	3044	0.12	484.1	44	3.43			5.9
	3.408	2336	0.09	21	53	0.37			5.908	1686	1.1	650.3	74	3.05			5.908	2063	0.54	129.1	76	2.48			5.908	1905	0.61	150.1	218	2.55			5.908	9305	5.03	Event#	Absolute Intensity	Relative Intensity			3.408	2653	0.1	499.1	38	2.97			5.908
	3.417	2752	0.11	23	34	0.23			5.917	1966	1.28	[MS Spectrum]					5.917	1923	0.5	130.1	16	0.52			5.917	1743	0.56	151.1	549	6.41			5.917	8911	4.82	m/z	2	0.02			3.417	3563	0.14	507.1	37	2.89			5.917
	3.425	2489	0.1	25	46	0.32			5.925	1960	1.28	# of Peaks	108				5.925	1777	0.46	131.1	140	4.56			5.925	1793	0.57	152.1	386	4.51			5.925	8937	4.83	28	16	0.15			3.425	2392	0.09	523.1	35	2.73			5.925
	3.433	1874	0.07	26	415	2.87			5.933	1741	1.14	Raw Spectrum	12.625 -> 12.642 (scan : 1204 -> 1206)				5.933	1904	0.5	132.1	92	3			5.933	1617	0.52	153.1	161	1.88			5.933	8829	4.77	29	12	0.11			3.433	2100	0.08	525.1	43	3.36			5.933
	3.442	2713	0.11	27.15	562	3.88			5.942	1806	1.18	Background	12.575 <-> 12.700 (scan : 1198 <-> 1213)				5.942	1822	0.48	133.1	22	0.72			5.942	1485	0.48	155.05	377	4.4			5.942	8627	4.67	32	68	0.63			3.442	2860	0.11	529.1	38	2.97			5.942
	3.45	2199	0.09	28.1	1834	12.67			5.95	1754	1.15	Base Peak	m/z 57.10 (Inten : 2,355)				5.95	1780	0.46	135.1	38	1.24			5.95	1627	0.52	157	191	2.23			5.95	8322	4.5	41	9	0.08			3.45	3198	0.12	547	39	3.04			5.95
	3.458	3073	0.12	29.1	39	0.27			5.958	1732	1.13	Event#	1				5.958	1998	0.52	136.1	42	1.37			5.958	1627	0.52	161	191	2.23			5.958	8033	4.34	43	197	1.82			3.458	2368	0.09	550	36	2.81			5.958
	3.467	2136	0.09	32.1	25	0.17			5.967	1783	1.16	m/z	Absolute Intensity	Relative Intensity			5.967	2044	0.53	137.1	3	0.1			5.967	1632	0.52	162	117	1.37			5.967	7810	4.22	45	31	0.29			3.467	2322	0.09	552.1	38	2.97			5.967
	3.475	2274	0.09	36.1	141	0.97			5.975	1769	1.16	29.05	180	7.64			5.975	2025	0.53	138.1	34	1.11			5.975	1820	0.58	163	240	2.8			5.975	7721	4.18	46	160	1.48			3.475	3942	0.15	559.1	40	3.12			5.975
	3.483	2715	0.11	37.05	1765	12.19			5.983	1702	1.11	32.1	17	0.72			5.983	2042	0.53	143.1	114	3.71			5.983	1727	0.55	164	159	1.86			5.983	7704	4.17	59	808	7.48			3.483	3181	0.12	561.1	35	2.73			5.983
	3.492	3092	0.12	38.05	2568	17.74			5.992	1715	1.12	41.05	525	22.29			5.992	2106	0.55	145.1	115	3.75			5.992	1806	0.58	165.1	317	3.7			5.992	7622	4.12	73	75	0.69			3.492	2227	0.08	570.1	48	3.75			5.992
	3.5	3008	0.12	39.05	2526	17.45			6	1766	1.15	42.1	38	1.61			6	2097	0.55	147.1	243	7.92			6	1822	0.58	166.1	209	2.44			6	7707	4.17	74	187	1.73			3.5	2274	0.09	575	35	2.73			6
	3.508	2003	0.08	40.05	642	4.44			6.008	1738	1.14	43.05	70	2.97			6.008	2060	0.54	148.1	69	2.25			6.008	1731	0.55	167.1	127	1.48			6.008	7316	3.96	75	50	0.46			3.508	2354	0.09	598.1	47	3.67			6.008
	3.517	2485	0.1	41.05	807	5.58			6.017	1813	1.18	53	3	0.13			6.017	2064	0.54	149.1	26	0.85			6.017	1659	0.53	169.1	145	1.69			6.017	7514	4.06	96	119	1.1			3.517	2408	0.09	599.1	35	2.73			6.017
	3.525	2140	0.09	43	71	0.49			6.025	1890	1.23	55.05	160	6.79			6.025	2003	0.52	157.1	117	3.81			6.025	1661	0.53	171.1	392	4.58			6.025	7467	4.04	103	37	0.34			3.525	2769	0.1	639.1	36	2.81			6.025
	3.533	1894	0.08	44.1	159	1.1			6.033	1790	1.17	56.1	44	1.87			6.033	2120	0.55	159.1	57	1.86			6.033	1725	0.55	172.1	177	2.07			6.033	7205	3.9	111	79	0.73			3.533	3301	0.13	646.1	36	2.81			6.033
	3.542	2218	0.09	46	96	0.66			6.042	1844	1.2	57.1	2355	100			6.042	2242	0.58	161.1	34	1.11			6.042	1922	0.62	173.1	108	1.26			6.042	7005	3.79	118	209	1.94			3.542	2355	0.09	648	38	2.97			6.042
	3.55	2708	0.11	47	50	0.35			6.05	1751	1.14	58.1	89	3.78			6.05	1881	0.49	163.1	23	0.75			6.05	1748	0.56	175.1	161	1.88			6.05	7087	3.83	119	263	2.44			3.55	2896	0.11	[MS Spectrum]					6.05
	3.558	2634	0.11	49	215	1.49			6.058	1745	1.14	65	65	2.76			6.058	1845	0.48	173.1	125	4.07			6.058	1587	0.51	177.1	156	1.82			6.058	7091	3.83	125	37	0.34			3.558	2156	0.08	# of Peaks	95				6.058
	3.567	1187	0.05	50	851	5.88			6.067	1694	1.11	67.05	15	0.64			6.067	1984	0.52	175.1	112	3.65			6.067	1564	0.5	178.1	145	1.69			6.067	6917	3.74	126	969	8.97			3.567	2645	0.1	Raw Spectrum	10.167 -> 10.183 (scan : 1209 -> 1211)	Base Peak			6.067
	3.575	2191	0.09	51.05	907	6.27			6.075	1706	1.11	69.1	13	0.55			6.075	2064	0.54	185.1	4	0.13			6.075	1515	0.49	179.1	199	2.32			6.075	6880	3.72	133	228	2.11			3.575	3122	0.12	Background	10.008 <-> 10.392 (scan : 1190 <-> 1236)				6.075
	3.583	1497	0.06	52.05	2283	15.77			6.083	1743	1.14	71.1	3	0.13			6.083	2092	0.55	187.1	34	1.11			6.083	1629	0.52	180.1	165	1.93			6.083	7056	3.82	133.95	76	0.7			3.583	2649	0.1	m/z	Absolute Intensity	Relative Intensity			6.083
	3.592	1454	0.06	53	156	1.08			6.092	1696	1.11	73.05	72	3.06			6.092	2030	0.53	191.05	356	11.6			6.092	1803	0.58	181.1	117	1.37			6.092	7153	3.87	135	69	0.64			3.592	2761	0.1	25	231	0.62			6.092
	3.6	1976	0.08	54	55	0.38			6.1	1655	1.08	75	14	0.59			6.1	2021	0.53	192.1	86	2.8			6.1	1734	0.56	183.1	134	1.57			6.1	6952	3.76	147	136	1.26			3.6	1747	0.07	26.1	1101	2.95			6.1
	3.608	1750	0.07	59	654	4.52			6.108	1670	1.09	78	1	0.04			6.108	2045	0.53	197.1	127	4.14			6.108	1660	0.53	185.1	853	9.96			6.108	6769	3.66	163	92	0.85			3.608	2588	0.1	27.1	1482	3.97			6.108
	3.617	1890	0.08	60	155	1.07			6.117	1806	1.18	79.05	49	2.08			6.117	2001	0.52	206.1	114	3.71			6.117	1613	0.52	186.1	140	1.64			6.117	6488	3.51	165	242	2.24			3.617	3249	0.12	28.1	4424	11.85			6.117
	3.625	2083	0.08	61	953	6.58			6.125	1857	1.21	80.1	8	0.34			6.125	1958	0.51	222.1	55	1.79			6.125	1482	0.47	189.1	134	1.57			6.125	6556	3.55	177	128	1.19			3.625	2626	0.1	29.1	175	0.47			6.125
	3.633	3033	0.12	62.05	1854	12.81			6.133	1881	1.23	81.1	27	1.15			6.133	2005	0.52	237.1	96	3.13			6.133	1510	0.48	191.1	141	1.65			6.133	6509	3.52	179	34	0.31			3.633	1887	0.07	30.1	35	0.09			6.133
	3.642	2215	0.09	63.05	5015	34.65			6.142	1861	1.22	83.1	36	1.53			6.142	2033	0.53	251.1	125	4.07			6.142	1615	0.52	193.1	171	2			6.142	6590	3.56	189	576	5.33			3.642	2980	0.11	31.1	45	0.12			6.142
	3.65	2155	0.09	64.05	4108	28.38			6.15	1696	1.11	84.1	3	0.13			6.15	1879	0.49	253.1	166	5.41			6.15	1642	0.53	195.1	77	0.9			6.15	6763	3.66	190.9	156	1.44			3.65	3412	0.13	32.1	88	0.24			6.15
	3.658	2398	0.1	65.05	1184	8.18			6.158	1772	1.16	85.1	20	0.85			6.158	1838	0.48	256.1	70	2.28			6.158	1561	0.5	197.1	36	0.42			6.158	6670	3.61	191.9	565	5.23			3.658	3051	0.12	36.15	526	1.41			6.158
	3.667	2551	0.1	66.1	191	1.32			6.167	1669	1.09	91.05	193	8.2			6.167	1841	0.48	263.1	124	4.04			6.167	1533	0.49	199.1	223	2.61			6.167	6487	3.51	192.9	99	0.92			3.667	2232	0.08	37.05	4366	11.69			6.167
	3.675	2701	0.11	67	132	0.91			6.175	1985	1.3	92.1	113	4.8			6.175	2253	0.59	289.1	73	2.38			6.175	1710	0.55	203.1	70	0.82			6.175	6254	3.38	193.9	38	0.35			3.675	2384	0.09	38.05	6620	17.73			6.175
	3.683	2618	0.1	68.1	34	0.23			6.183	2477	1.62	93.1	32	1.36			6.183	3005	0.78	291	235	7.65			6.183	2166	0.69	207.05	243	2.84			6.183	6395	3.46	202.9	259	2.4			3.683	3146	0.12	39.05	6382	17.09			6.183
	3.692	1672	0.07	72.1	36	0.25			6.192	2878	1.88	94.1	4	0.17			6.192	3074	0.8	305.1	109	3.55			6.192	2591	0.83	208.1	114	1.33			6.192	6269	3.39	204.9	406	3.76			3.692	1892	0.07	40.05	1489	3.99			6.192
	3.7	1895	0.08	73.1	37	0.26			6.2	2741	1.79	95.1	32	1.36			6.2	2845	0.74	316.2	1371	44.66			6.2	2635	0.84	209.1	88	1.03			6.2	6416	3.47	206.9	78	0.72			3.7	2346	0.09	41.05	2112	5.66			6.2
	3.708	2748	0.11	74	219	1.51			6.208	2193	1.43	96.1	6	0.25			6.208	2453	0.64	317.15	242	7.88			6.208	2483	0.79	211	125	1.46			6.208	6244	3.38	207.9	154	1.43			3.708	3014	0.11	42.1	181	0.48			6.208
	3.717	2894	0.12	75.1	226	1.56			6.217	1733	1.13	98.1	10	0.42			6.217	2321	0.61	347.2	103	3.36			6.217	1928	0.62	213	152	1.78			6.217	6382	3.45	208.9	87	0.81			3.717	2618	0.1	43	34	0.09			6.217
	3.725	1243	0.05	76.1	214	1.48			6.225	1543	1.01	99.1	20	0.85			6.225	2194	0.57	361.2	34	1.11			6.225	1879	0.6	220.1	146	1.71			6.225	6449	3.49	234.9	910	8.43			3.725	2540	0.1	44.45	467	1.25			6.225
	3.733	1590	0.06	77	101	0.7			6.233	1771	1.16	103.1	18	0.76			6.233	2197	0.57	367.1	112	3.65			6.233	2076	0.66	221.1	353	4.12			6.233	6694	3.62	248.9	283	2.62			3.733	2215	0.08	45.5	615	1.65			6.233
	3.742	2342	0.09	78	193	1.33			6.242	1865	1.22	104.1	69	2.93			6.242	2349	0.61	369.1	39	1.27			6.242	1854	0.59	222.1	190	2.22			6.242	6840	3.7	249.9	343	3.18			3.742	2504	0.09	48.1	94	0.25			6.242
	3.75	1610	0.06	85.1	34	0.23			6.25	1638	1.07	105.1	114	4.84			6.25	2120	0.55	403.1	40	1.3			6.25	1768	0.57	225.1	164	1.92			6.25	6534	3.53	250.9	34	0.31			3.75	1775	0.07	49.1	662	1.77			6.25
	3.758	1997	0.08	86	40	0.28			6.258	1558	1.02	106.1	70	2.97			6.258	1895	0.49	423.2	107	3.49			6.258	1824	0.58	227.1	116	1.36			6.258	6554	3.54	251.9	1153	10.68			3.758	2874	0.11	50.1	2037	5.46			6.258
	3.767	1806	0.07	87	224	1.55			6.267	1601	1.05	107.1	30	1.27			6.267	1761	0.46	443.1	135	4.4			6.267	1674	0.54	235.1	185	2.16			6.267	6315	3.41	264.95	343	3.18			3.767	1728	0.07	51.05	2265	6.07			6.267
	3.775	2825	0.11	88.1	239	1.65			6.275	1597	1.04	108.1	8	0.34			6.275	1867	0.49	459.1	129	4.2			6.275	1730	0.55	236.1	88	1.03			6.275	6363	3.44	265.95	281	2.6			3.775	2247	0.09	52.05	5708	15.29			6.275
	3.783	1712	0.07	89	206	1.42			6.283	1550	1.01	109.1	40	1.7			6.283	2057	0.54	479.1	92	3			6.283	1867	0.6	239.1	218	2.55			6.283	6216	3.36	266.85	34	0.31			3.783	3119	0.12	53	452	1.21			6.283
	3.792	2626	0.1	90.05	1917	13.24			6.292	1651	1.08	110.1	26	1.1			6.292	2153	0.56	493.2	72	2.35			6.292	1937	0.62	241.1	181	2.11			6.292	6211	3.36	280	10798	100			3.792	2289	0.09	54	173	0.46			6.292
	3.8	1930	0.08	91	6771	46.78			6.3	1731	1.13	115.1	57	2.42			6.3	2016	0.53	535.2	116	3.78			6.3	1750	0.56	242.1	71	0.83			6.3	6463	3.49	280.95	3191	29.55			3.8	1869	0.07	58.1	94	0.25			6.3
	3.808	1738	0.07	92	508	3.51			6.308	1601	1.05	116.1	36	1.53			6.308	1907	0.5	536.2	133	4.33			6.308	1655	0.53	246.1	34	0.4			6.308	6374	3.45	281.95	1877	17.38			3.808	2616	0.1	59	1664	4.46			6.308
	3.817	1941	0.08	116	36	0.25			6.317	1543	1.01	117.1	67	2.85			6.317	2004	0.52	575.2	144	4.69			6.317	1620	0.52	247.1	36	0.42			6.317	6015	3.25	282.95	424	3.93			3.817	2997	0.11	60	346	0.93			6.317
	3.825	2078	0.08	117.05	770	5.32			6.325	1662	1.09	118.1	3	0.13			6.325	2150	0.56	591.3	195	6.35			6.325	1788	0.57	253.05	307	3.59			6.325	5844	3.16	283.95	149	1.38			3.825	2455	0.09	61.05	2414	6.47			6.325
	3.833	2323	0.09	118.05	14474	100			6.333	1550	1.01	119.1	92	3.91			6.333	2022	0.53	592.3	113	3.68			6.333	1880	0.6	254.1	34	0.4			6.333	5964	3.23	284.9					3.833	2218	0.08	62.05	4701	12.59			6.333
	3.842	2497	0.1	119.05	1232	8.51			6.342	1754	1.15	120.1	105	4.46			6.342	1870	0.49	605.3	70	2.28			6.342	1740	0.56	262.1	139	1.62			6.342	6078	3.29	[MS Spectrum]	46				3.842	2800	0.11	63.05	12840	34.39			6.342
	3.85	2335	0.09	120	39	0.27			6.35	1931	1.26	121.1	32	1.36			6.35	1848	0.48	646.3	110	3.58			6.35	1497	0.48	263.1	166	1.94			6.35	6099	3.3	# of Peaks	7.117 -> 7.133 (scan : 543 -> 545)				3.85	2699	0.1	64	10476	28.06			6.35
	3.858	2098	0.08	138	40	0.28			6.358	1789	1.17	122.1	7	0.3			6.358	1780	0.46	647.3	2976	96.94			6.358	1572	0.5	264.2	442	5.16			6.358	5884	3.18	Raw Spectrum	7.092 <-> 7.242 (scan : 540 <-> 558)				3.858	2029	0.08	65.05	2873	7.69			6.358
	3.867	2594	0.1	164	48	0.33			6.367	1738	1.14	123.1	29	1.23			6.367	2019	0.53	648.3	1202	39.15			6.367	1726	0.55	265.15	456	5.33			6.367	5893	3.19	Background	m/z 73.05 (Inten : 9,930)				3.867	1857	0.07	66	421	1.13			6.367
	3.875	1983	0.08	170	38	0.26			6.375	1631	1.07	125.1	55	2.34			6.375	1818	0.47	649.3	361	11.76			6.375	1578	0.51	266.2	127	1.48			6.375	5964	3.23	Base Peak	1				3.875	3241	0.12	67	293	0.78			6.375
	3.883	3380	0.13	208.1	37	0.26			6.383	1598	1.04	127.1	74	3.14			6.383	1937	0.51	650.3	134	4.36			6.383	1622	0.52	267.2	206	2.41			6.383	5992	3.24	Event#	Absolute Intensity	Relative Intensity			3.883	3289	0.12	69	36	0.1			6.383
	3.892	2874	0.11	252	36	0.25			6.392	1813	1.18	128.1	64	2.72			6.392	2063	0.54	[MS Spectrum]					6.392	1648	0.53	279.2	114	1.33			6.392	5886	3.18	m/z	18	0.18			3.892	1778	0.07	73	181	0.48			6.392
	3.9	2153	0.09	254	34	0.23			6.4	1721	1.12	129.1	30	1.27			6.4	2180	0.57	# of Peaks	113				6.4	1626	0.52	281.1	172	2.01			6.4	5888	3.18	27	71	0.72			3.9	2224	0.08	74	433	1.16			6.4
	3.908	2556	0.1	269	35	0.24			6.408	1587	1.04	130.1	43	1.83			6.408	2113	0.55	Raw Spectrum	11.967 -> 11.983 (scan : 1125 -> 1127)				6.408	1689	0.54	295.1	369	4.31			6.408	5704	3.08	28	27	0.27			3.908	3006	0.11	75	533	1.43			6.408
	3.917	1909	0.08	276	38	0.26			6.417	1614	1.05	131.1	121	5.14			6.417	1895	0.49	Background	11.900 <-> 12.067 (scan : 1117 <-> 1137)				6.417	1600	0.51	309.1	76	0.89			6.417	5583	3.02	29	6	0.06			3.917	2526	0.1	76	570	1.53			6.417
	3.925	2261	0.09	281	39	0.27			6.425	1638	1.07	132.1	44	1.87			6.425	1794	0.47	Base Peak	m/z 647.30 (Inten : 2,572)				6.425	1659	0.53	336.2	92	1.07			6.425	5770	3.12	32	39	0.39			3.925	2659	0.1	77	238	0.64			6.425
	3.933	1907	0.08	288	37	0.26			6.433	1674	1.09	133.1	49	2.08			6.433	1755	0.46	Event#	1				6.433	1579	0.51	337.1	75	0.88			6.433	5761	3.12	41	7	0.07			3.933	3041	0.12	78	471	1.26			6.433
	3.942	2418	0.1	300	34	0.23			6.442	1640	1.07	134.1	75	3.18			6.442	1770	0.46	m/z	Absolute Intensity	Relative Intensity			6.442	1578	0.51	338.1	174	2.03			6.442	5848	3.16	43	16	0.16			3.942	2079	0.08	79	143	0.38			6.442
	3.95	2230	0.09	303	37	0.26			6.45	1679	1.1	135.1	43	1.83			6.45	2013	0.53	27	8	0.31			6.45	1675	0.54	339.2	118	1.38			6.45	6073	3.28	44	579	5.83			3.95	2050	0.08	82	34	0.09			6.45
	3.958	1956	0.08	323	39	0.27			6.458	1827	1.19	137.1	108	4.59			6.458	1926	0.5	28.05	3	0.12			6.458	1683	0.54	[MS Spectrum]					6.458	6099	3.3	45	18	0.18			3.958	1799	0.07	83	47	0.13			6.458
	3.967	1975	0.08	331	36	0.25			6.467	1942	1.27	142.1	69	2.93			6.467	1962	0.51	29.05	78	3.03			6.467	1813	0.58	# of Peaks	66				6.467	5670	3.07	46	463	4.66			3.967	2785	0.11	86	199	0.53			6.467
	3.975	2752	0.11	333	42	0.29			6.475	1803	1.18	143.1	33	1.4			6.475	2012	0.52	32	5	0.19			6.475	1690	0.54	Raw Spectrum	17.858 -> 17.875 (scan : 1832 -> 1834)				6.475	5514	2.98	59	9930	100			3.975	1614	0.06	87.1	444	1.19			6.475
	3.983	2765	0.11	400	35	0.24			6.483	1741	1.14	145.1	114	4.84			6.483	1988	0.52	39	60	2.33			6.483	1537	0.49	Background	17.817 <-> 17.925 (scan : 1827 <-> 1840)				6.483	5498	2.97	73.05	878	8.84			3.983	2200	0.08	88.05	660	1.77			6.483
	3.992	2210	0.09	427	37	0.26			6.492	1682	1.1	147.1	195	8.28			6.492	1940	0.51	40	111	4.32			6.492	1543	0.49	Base Peak	m/z 43.05 (Inten : 699)				6.492	5619	3.04	74	454	4.57			3.992	2821	0.11	89.05	669	1.79			6.492
	4	2490	0.1	504	37	0.26			6.5	1622	1.06	148.1	83	3.52			6.5	1961	0.51	41.05	534	20.76			6.5	1569	0.5	Event#	1				6.5	5711	3.09	75.05	34	0.34			4	4105	0.16	90.05	4917	13.17			6.5
	4.008	2446	0.1	506.1	38	0.26			6.508	1892	1.24	149.1	62	2.63			6.508	1971	0.51	42.1	41	1.59			6.508	1691	0.54	m/z	Absolute Intensity	Relative Intensity			6.508	5750	3.11	87	34	0.34			4.008	2258	0.09	91.05	17590	47.11			6.508
	4.017	2019	0.08	511	44	0.3			6.517	1891	1.24	157.1	74	3.14			6.517	1987	0.52	43.05	105	4.08			6.517	1689	0.54	27.05	95	13.59			6.517	5870	3.17	119	35	0.35			4.017	2886	0.11	92	1440	3.86			6.517
	4.025	1758	0.07	556	38	0.26			6.525	1793	1.17	159.1	50	2.12			6.525	1970	0.51	44	22	0.86			6.525	1764	0.56	28	36	5.15			6.525	5838	3.16	125	118	1.19			4.025	3113	0.12	93	47	0.13			6.525
	4.033	1731	0.07	629	40	0.28			6.533	1562	1.02	162.1	71	3.01			6.533	1960	0.51	45	25	0.97			6.533	1757	0.56	29.05	381	54.51			6.533	5812	3.14	133	173	1.74			4.033	3073	0.12	105	66	0.18			6.533
	4.042	1814	0.07						6.542	1586	1.04	163.1	64	2.72			6.542	1869	0.49	53	32	1.24			6.542	1656	0.53	31.1	175	25.04			6.542	5491	2.97	154	73	0.74			4.042	1681	0.06	116	130	0.35			6.542
	4.05	2149	0.09						6.55	1564	1.02	171.1	112	4.76			6.55	1869	0.49	54.1	38	1.48			6.55	1764	0.56	32.1	4	0.57			6.55	5399	2.92	162	90	0.91			4.05	1608	0.06	117.05	2183	5.85			6.55
	4.058	1898	0.08						6.558	1626	1.06	172.1	54	2.29			6.558	1837	0.48	55.05	246	9.56			6.558	1620	0.52	39.1	51	7.3			6.558	5684	3.07	179	217	2.19			4.058	2476	0.09	118.05	37339	100			6.558
	4.067	2178	0.09						6.567	1651	1.08	173.1	34	1.44			6.567	1711	0.45	56.1	45	1.75			6.567	1670	0.53	41.05	356	50.93			6.567	5996	3.24	191	190	1.91			4.067	2448	0.09	119	3168	8.48			6.567
	4.075	1971	0.08						6.575	1590	1.04	175.1	92	3.91			6.575	1932	0.5	57.1	2291	89.07			6.575	1558	0.5	42.05	146	20.89			6.575	5998	3.24	193	73	0.74			4.075	3073	0.12	120	159	0.43			6.575
	4.083	1483	0.06						6.583	1609	1.05	178.1	72	3.06			6.583	2013	0.53	58.1	129	5.02			6.583	1631	0.52	43.05	699	100			6.583	5821	3.15	205	159	1.6			4.083	2767	0.1	164	46	0.12			6.583
	4.092	2311	0.09						6.592	1682	1.1	179.1	34	1.44			6.592	2064	0.54	60.1	4	0.16			6.592	1470	0.47	44.05	25	3.58			6.592	5785	3.13	206.9	46	0.46			4.092	2950	0.11	169	40	0.11			6.592
	4.1	1474	0.06						6.6	1607	1.05	185.1	13	0.55			6.6	1922	0.5	63.1	4	0.16			6.6	1515	0.49	45	1	0.14			6.6	5857	3.17	207.9	114	1.15			4.1	2786	0.11	208	50	0.13			6.6
	4.108	2878	0.11						6.608	1584	1.03	187.1	34	1.44			6.608	1753	0.46	65.1	27	1.05			6.608	1602	0.51	53	32	4.58			6.608	6000	3.24	222.9	258	2.6			4.108	2111	0.08	227	35	0.09			6.608
	4.117	1753	0.07						6.617	1741	1.14	191.1	237	10.06			6.617	1596	0.42	67.1	89	3.46			6.617	1602	0.51	54.05	12	1.72			6.617	6078	3.29	248.9	369	3.72			4.117	3216	0.12	231	46	0.12			6.617
	4.125	2066	0.08						6.625	1714	1.12	192.1	109	4.63			6.625	1665	0.43	68.1	24	0.93			6.625	1558	0.5	55.05	446	63.81			6.625	5728	3.1	250.9	76	0.77			4.125	1662	0.06	232	37	0.1			6.625
	4.133	2725	0.11						6.633	1559	1.02	197.1	110	4.67			6.633	1671	0.44	69.1	114	4.43			6.633	1582	0.51	56.05	122	17.45			6.633	5618	3.04	251.9	135	1.36			4.133	1728	0.07	234	37	0.1			6.633
	4.142	2515	0.1						6.642	1595	1.04	206.1	34	1.44			6.642	1850	0.48	70.1	37	1.44			6.642	1923	0.62	57.05	698	99.86			6.642	5512	2.98	252.9	109	1.1			4.142	3303	0.13	253	36	0.1			6.642
	4.15	1378	0.05						6.65	1524	1	207.1	34	1.44			6.65	1780	0.46	71.1	18	0.7			6.65	1896	0.61	58.1	64	9.16			6.65	5892	3.19	264.9	4318	43.48			4.15	3007	0.11	258	51	0.14			6.65
	4.158	2034	0.08						6.658	1749	1.14	219.1	34	1.44			6.658	1850	0.48	73.1	10	0.39			6.658	1865	0.6	59.1	36	5.15			6.658	5980	3.23	266.9	1186	11.94			4.158	3035	0.12	275	38	0.1			6.658
	4.167	2099	0.08						6.667	1793	1.17	222.1	79	3.35			6.667	1721	0.45	75.1	2	0.08			6.667	1768	0.57	60.05	46	6.58			6.667	5810	3.14	267.9	782	7.88			4.167	1978	0.07	279	36	0.1			6.667
	4.175	1855	0.07						6.675	1734	1.13	237.1	154	6.54			6.675	1935	0.5	77.1	29	1.13			6.675	1687	0.54	61.1	114	16.31			6.675	5687	3.08	268.9	172	1.73			4.175	2596	0.1	298	37	0.1			6.675
	4.183	2197	0.09						6.683	1775	1.16	253.1	102	4.33			6.683	1934	0.5	78.1	27	1.05			6.683	1596	0.51	67.05	47	6.72			6.683	5712	3.09	269.9	35	0.35			4.183	3035	0.12	308	51	0.14			6.683
	4.192	1671	0.07						6.692	1756	1.15	256.1	71	3.01			6.692	1717	0.45	79.05	70	2.72			6.692	1537	0.49	68.1	92	13.16			6.692	5773	3.12	280.9	177	1.78			4.192	1878	0.07	309	44	0.12			6.692
	4.2	2799	0.11						6.7	1742	1.14	281.1	74	3.14			6.7	1819	0.47	80.1	13	0.51			6.7	1491	0.48	69.1	255	36.48			6.7	5645	3.05	322.9	35	0.35			4.2	2533	0.1	317	35	0.09			6.7
	4.208	2161	0.09						6.708	1558	1.02	291.1	83	3.52			6.708	1724	0.45	81.05	101	3.93			6.708	1617	0.52	70.1	71	10.16			6.708	5750	3.11	324.9	255	2.57			4.208	3192	0.12	348	41	0.11			6.708
	4.217	1825	0.07						6.717	1574	1.03	305.1	107	4.54			6.717	1858	0.48	82.1	44	1.71			6.717	1558	0.5	71.1	190	27.18			6.717	5721	3.09	338.9	37	0.37			4.217	2202	0.08	365	40	0.11			6.717
	4.225	2359	0.09						6.725	1676	1.1	316.2	1119	47.52			6.725	1941	0.51	83.1	78	3.03			6.725	1794	0.57	72.1	12	1.72			6.725	5953	3.22	339.9	73	0.74			4.225	2960	0.11	368	39	0.1			6.725
	4.233	2503	0.1						6.733	1851	1.21	317.15	200	8.49			6.733	2008	0.52	84.1	14	0.54			6.733	1750	0.56	73	114	16.31			6.733	6146	3.32	354	4939	49.74			4.233	3166	0.12	375	34	0.09			6.733
	4.242	1850	0.07						6.742	1826	1.19	323.2	34	1.44			6.742	1966	0.51	85.1	40	1.56			6.742	1861	0.6	75.1	5	0.72			6.742	5895	3.19	354.95	1808	18.21			4.242	2226	0.08	401	39	0.1			6.742
	4.25	1989	0.08						6.75	1799	1.18	367.2	114	4.84			6.75	2087	0.54	91.05	182	7.08			6.75	1800	0.58	77	10	1.43			6.75	5780	3.13	356	1203	12.11			4.25	2100	0.08	420	35	0.09			6.75
	4.258	2411	0.1						6.758	1803	1.18	369.2	75	3.18			6.758	1911	0.5	92.1	85	3.3			6.758	1615	0.52	79.05	11	1.57			6.758	5775	3.12	356.95	266	2.68			4.258	2217	0.08	507	35	0.09			6.758
	4.267	2165	0.09						6.767	1562	1.02	423.2	109	4.63			6.767	1924	0.5	93.1	46	1.79			6.767	1401	0.45	81.1	72	10.3			6.767	5992	3.24	357.9	74	0.75			4.267	2171	0.08	508	34	0.09			6.767
	4.275	2620	0.1						6.775	1663	1.09	443.2	77	3.27			6.775	1761	0.46	94.1	26	1.01			6.775	1423	0.46	82.1	56	8.01			6.775	5858	3.17	358.9					4.275	2217	0.08	511	34	0.09			6.775
	4.283	2394	0.1						6.783	1616	1.06	459.2	72	3.06			6.783	1694	0.44	95.1	94	3.65			6.783	1584	0.51	83.1	172	24.61			6.783	5876	3.18	[MS Spectrum]	40				4.283	1961	0.07	525	35	0.09			6.783
	4.292	2181	0.09						6.792	1839	1.2	479.2	85	3.61			6.792	1690	0.44	96.1	53	2.06			6.792	1583	0.51	84.1	223	31.9			6.792	5833	3.15	# of Peaks	8.525 -> 8.542 (scan : 712 -> 714)				4.292	2702	0.1	556	35	0.09			6.792
	4.3	2101	0.08						6.8	1621	1.06	535.2	100	4.25			6.8	1688	0.44	97.1	25	0.97			6.8	1592	0.51	85.1	98	14.02			6.8	5846	3.16	Raw Spectrum	8.492 <-> 8.617 (scan : 708 <-> 723)				4.3	2592	0.1	564	34	0.09			6.8
	4.308	2936	0.12						6.808	1701	1.11	536.2	37	1.57			6.808	1581	0.41	98.1	12	0.47			6.808	1699	0.54	93.1	19	2.72			6.808	5814	3.14	Background	m/z 73.00 (Inten : 10,256)				4.308	2244	0.09	569	47	0.13			6.808
	4.317	2327	0.09						6.817	1708	1.12	575.2	137	5.82			6.817	1647	0.43	99.1	29	1.13			6.817	1620	0.52	94.1	7	1			6.817	5751	3.11	Base Peak	1				4.317	1892	0.07	605	35	0.09			6.817
	4.325	2227	0.09						6.825	1742	1.14	591.25	123	5.22			6.825	1681	0.44	101.1	78	3.03			6.825	1569	0.5	95.1	81	11.59			6.825	5399	2.92	Event#	Absolute Intensity	Relative Intensity			4.325	2255	0.09	619	35	0.09			6.825
	4.333	1498	0.06						6.833	1701	1.11	592.3	148	6.28			6.833	1665	0.43	103.1	9	0.35			6.833	1563	0.5	96.1	48	6.87			6.833	5372	2.9	m/z	7	0.07			4.333	3165	0.12	627	39	0.1			6.833
	4.342	2098	0.08						6.842	1749	1.14	647.3	2228	94.61			6.842	1684	0.44	105.1	112	4.35			6.842	1632	0.52	97.1	216	30.9			6.842	5421	2.93	28	8	0.08			4.342	2606	0.1	633	36	0.1			6.842
	4.35	2092	0.08						6.85	1784	1.17	648.3	1001	42.51			6.85	1660	0.43	107.1	74	2.88			6.85	1545	0.49	98.1	551	78.83			6.85	5565	3.01	29	10	0.1			4.35	2493	0.09	636	40	0.11			6.85
	4.358	1707	0.07						6.858	1605	1.05	649.3	209	8.87			6.858	1789	0.47	109.1	39	1.52			6.858	1761	0.56	99.1	47	6.72			6.858	5660	3.06	31	15	0.15			4.358	2724	0.1	641	108	0.29			6.858
	4.367	1758	0.07						6.867	1624	1.06	650.3	71	3.01			6.867	1758	0.46	110.1	7	0.27			6.867	1544	0.49	101.1	35	5.01			6.867	5618	3.04	43	688	6.71			4.367	3122	0.12	642	35	0.09			6.867
	4.375	1566	0.06						6.875	1604	1.05	[MS Spectrum]					6.875	1754	0.46	111.1	47	1.83			6.875	1519	0.49	109.15	91	13.02			6.875	5623	3.04	45	44	0.43			4.375	2969	0.11	643	34	0.09			6.875
	4.383	2480	0.1						6.883	1540	1.01	# of Peaks	94				6.883	1738	0.45	112.1	60	2.33			6.883	1489	0.48	110.1	14	2			6.883	5645	3.05	46	488	4.76			4.383	1849	0.07						6.883
	4.392	1701	0.07						6.892	1411	0.92	Raw Spectrum	14.042 -> 14.058 (scan : 1374 -> 1376)				6.892	1802	0.47	115.1	45	1.75			6.892	1650	0.53	111.15	93	13.3			6.892	5781	3.13	59	10256	100			4.392	2145	0.08						6.892
	4.4	2118	0.08						6.9	1771	1.16	Background	13.983 <-> 14.092 (scan : 1367 <-> 1380)				6.9	2250	0.59	116.1	4	0.16			6.9	1796	0.57	112.1	168	24.03			6.9	5683	3.07	73	901	8.79			4.4	2376	0.09						6.9
	4.408	2699	0.11						6.908	1938	1.27	Base Peak	m/z 55.05 (Inten : 1,191)				6.908	2358	0.62	117.1	100	3.89			6.908	1812	0.58	116.05	512	73.25			6.908	5737	3.1	74	433	4.22			4.408	1762	0.07						6.908
	4.417	2571	0.1						6.917	1743	1.14	Event#	1				6.917	2028	0.53	119.15	103	4			6.917	1832	0.59	117.1	60	8.58			6.917	5792	3.13	75	84	0.82			4.417	2843	0.11						6.917
	4.425	1316	0.05						6.925	1646	1.08	m/z	Absolute Intensity	Relative Intensity			6.925	1919	0.5	120.1	78	3.03			6.925	1708	0.55	121.1	48	6.87			6.925	5521	2.99	87	151	1.47			4.425	2676	0.1						6.925
	4.433	1704	0.07						6.933	1706	1.11	27.05	146	12.26			6.933	1879	0.49	121.1	40	1.56			6.933	1683	0.54	123.1	20	2.86			6.933	5496	2.97	117	77	0.75			4.433	2150	0.08						6.933
	4.442	2297	0.09						6.942	1795	1.17	28.05	60	5.04			6.942	1736	0.45	122.1	8	0.31			6.942	1680	0.54	124.1	5	0.72			6.942	5447	2.95	131	202	1.97			4.442	1846	0.07						6.942
	4.45	2793	0.11						6.95	1682	1.1	29.05	593	49.79			6.95	1741	0.45	123.1	15	0.58			6.95	1447	0.46	125.1	33	4.72			6.95	5584	3.02	133	1458	14.22			4.45	2600	0.1						6.95
	4.458	2394	0.1						6.958	1526	1	39.05	142	11.92			6.958	1748	0.46	124.1	12	0.47			6.958	1422	0.46	126.1	83	11.87			6.958	5642	3.05	147.05	243	2.37			4.458	2746	0.1						6.958
	4.467	2220	0.09						6.967	1523	1	40.1	81	6.8			6.967	1897	0.49	125.1	74	2.88			6.967	1520	0.49	127.1	72	10.3			6.967	5540	3	148	107	1.04			4.467	3456	0.13						6.967
	4.475	2728	0.11						6.975	1681	1.1	41.05	929	78			6.975	1901	0.5	128.1	96	3.73			6.975	1621	0.52	129.05	408	58.37			6.975	5441	2.94	149	175	1.71			4.475	3276	0.12						6.975
	4.483	1425	0.06						6.983	1736	1.13	42.05	170	14.27			6.983	1970	0.51	129.1	73	2.84			6.983	1533	0.49	130.1	81	11.59			6.983	5338	2.89	191	296	2.89			4.483	1988	0.08						6.983
	4.492	2490	0.1						6.992	1723	1.13	43.05	702	58.94			6.992	1990	0.52	130.1	30	1.17			6.992	1554	0.5	131.1	24	3.43			6.992	5415	2.93	206.9	131	1.28			4.492	2261	0.09						6.992
	4.5	1112	0.04						7	1693	1.11	44	13	1.09			7	2021	0.53	131.1	140	5.44			7	1545	0.49	137.1	24	3.43			7	5474	2.96	207.9	82	0.8			4.5	2175	0.08						7
	4.508	2355	0.09						7.008	1611	1.05	45	76	6.38			7.008	1799	0.47	132.1	37	1.44			7.008	1523	0.49	149.1	66	9.44			7.008	5609	3.03	248.9	182	1.77			4.508	2253	0.09						7.008
	4.517	1651	0.07						7.017	1642	1.07	51	72	6.05			7.017	1746	0.46	133.1	30	1.17			7.017	1587	0.51	150.1	34	4.86			7.017	5644	3.05	250.9	151	1.47			4.517	2842	0.11						7.017
	4.525	2213	0.09						7.025	1600	1.05	53	70	5.88			7.025	1762	0.46	135.1	58	2.26			7.025	1466	0.47	151.1	13	1.86			7.025	5793	3.13	266.9	71	0.69			4.525	3562	0.14						7.025
	4.533	1685	0.07						7.033	1663	1.09	54.05	311	26.11			7.033	1755	0.46	136.1	123	4.78			7.033	1408	0.45	171.1	34	4.86			7.033	5790	3.13	280.9	118	1.15			4.533	2560	0.1						7.033
	4.542	2477	0.1						7.042	1652	1.08	55.05	1191	100			7.042	1900	0.5	143.1	108	4.2			7.042	1437	0.46	185.1	125	17.88			7.042	5573	3.01	294.9	201	1.96			4.542	2131	0.08						7.042
	4.55	3030	0.12						7.05	1546	1.01	56.05	237	19.9			7.05	1831	0.48	145.1	81	3.15			7.05	1502	0.48	241.1	34	4.86			7.05	5497	2.97	310.9	1729	16.86			4.55	2611	0.1						7.05
	4.558	2344	0.09						7.058	1545	1.01	57.1	300	25.19			7.058	1878	0.49	147.1	202	7.85			7.058	1484	0.48	267.1	107	15.31			7.058	5420	2.93	324.85	609	5.94			4.558	2375	0.09						7.058
	4.567	2604	0.1						7.067	1517	0.99	58.1	116	9.74			7.067	1992	0.52	148.1	58	2.26			7.067	1479	0.47	[MS Spectrum]					7.067	5302	2.87	325.9	407	3.97			4.567	2075	0.08						7.067
	4.575	1287	0.05						7.075	1623	1.06	59.1	19	1.6			7.075	1734	0.45	149.1	43	1.67			7.075	1454	0.47	# of Peaks	92				7.075	5250	2.84	326.9	34	0.33			4.575	3050	0.12						7.075
	4.583	2231	0.09						7.083	1643	1.07	60	78	6.55			7.083	1687	0.44	157.1	110	4.28			7.083	1338	0.43	Raw Spectrum	21.600 -> 21.617 (scan : 2281 -> 2283)				7.083	5165	2.79	327.9	7188	70.09			4.583	2321	0.09						7.083
	4.592	2164	0.09						7.092	1772	1.16	61	208	17.46			7.092	1819	0.47	159.1	30	1.17			7.092	1343	0.43	Background	21.517 <-> 21.725 (scan : 2271 <-> 2296)				7.092	5311	2.87	340.9	2333	22.75			4.592	2428	0.09						7.092
	4.6	1841	0.07						7.1	1587	1.04	65	128	10.75			7.1	1831	0.48	161.1	71	2.76			7.1	1338	0.43	Base Peak	m/z 55.05 (Inten : 1,102)				7.1	6942	3.75	341.9	1629	15.88			4.6	2759	0.1						7.1
	4.608	1650	0.07						7.108	1661	1.09	66.1	32	2.69			7.108	1602	0.42	163.1	73	2.84			7.108	1467	0.47	Event#	1				7.108	15984	8.64	342.9	422	4.11			4.608	3256	0.12						7.108
	4.617	1791	0.07						7.117	1542	1.01	67.05	557	46.77			7.117	1797	0.47	171.1	34	1.32			7.117	1480	0.47	m/z	Absolute Intensity	Relative Intensity			7.117	32077	17.35	343.9	164	1.6			4.617	3177	0.12						7.117
	4.625	1930	0.08						7.125	1549	1.01	68.1	331	27.79			7.125	1830	0.48	173.1	71	2.76			7.125	1479	0.47	27.05	135	12.25			7.125	40776	22.05	344.9	3702	36.1			4.625	1535	0.06						7.125
	4.633	1493	0.06						7.133	1544	1.01	69.1	718	60.29			7.133	1712	0.45	175.1	43	1.67			7.133	1611	0.52	28.05	66	5.99			7.133	34408	18.61	428.95	1776	17.32			4.633	2470	0.09						7.133
	4.642	2184	0.09						7.142	1666	1.09	70.1	313	26.28			7.142	1708	0.45	191.1	265	10.3			7.142	1630	0.52	29.05	559	50.73			7.142	25485	13.78	429.95	1094	10.67			4.642	3073	0.12						7.142
	4.65	2059	0.08						7.15	1563	1.02	71.1	204	17.13			7.15	1726	0.45	192.1	63	2.45			7.15	1624	0.52	31	171	15.52			7.15	20226	10.94	430.95	393	3.83			4.65	2331	0.09						7.15
	4.658	1936	0.08						7.158	1691	1.1	73.05	156	13.1			7.158	1716	0.45	197.1	73	2.84			7.158	1749	0.56	32	15	1.36			7.158	17047	9.22	431.95	154	1.5			4.658	2034	0.08						7.158
	4.667	1881	0.08						7.167	1694	1.11	74	34	2.85			7.167	1846	0.48	222.1	66	2.57			7.167	1672	0.54	39	56	5.08			7.167	15566	8.42	432.9					4.667	2568	0.1						7.167
	4.675	1821	0.07						7.175	1520	0.99	75.1	17	1.43			7.175	2016	0.53	237.1	108	4.2			7.175	1641	0.53	40	103	9.35			7.175	14514	7.85	[MS Spectrum]	35				4.675	2681	0.1						7.175
	4.683	2076	0.08						7.183	1524	1	77	71	5.96			7.183	2133	0.56	251.1	72	2.8			7.183	1651	0.53	41.05	658	59.71			7.183	13048	7.06	# of Peaks	8.808 -> 8.825 (scan : 746 -> 748)				4.683	2359	0.09						7.183
	4.692	1871	0.07						7.192	1678	1.1	78	10	0.84			7.192	1888	0.49	253.1	97	3.77			7.192	1664	0.53	42.1	150	13.61			7.192	11044	5.97	Raw Spectrum	8.775 <-> 8.950 (scan : 742 <-> 763)				4.692	3232	0.12						7.192
	4.7	2524	0.1						7.2	1688	1.1	79.1	183	15.37			7.2	1932	0.5	263.1	109	4.24			7.2	1436	0.46	43.05	697	63.25			7.2	9537	5.16	Background	m/z 185.95 (Inten : 7,449)				4.7	2030	0.08						7.2
	4.708	1742	0.07						7.208	1786	1.17	80.05	70	5.88			7.208	1904	0.5	265.1	26	1.01			7.208	1508	0.48	44	20	1.81			7.208	8495	4.59	Base Peak	1				4.708	2705	0.1						7.208
	4.717	2458	0.1						7.217	1837	1.2	81.05	504	42.32			7.217	1725	0.45	291.1	123	4.78			7.217	1649	0.53	45	44	3.99			7.217	8023	4.34	Event#	Absolute Intensity	Relative Intensity			4.717	3334	0.13						7.217
	4.725	1526	0.06						7.225	1714	1.12	82.1	282	23.68			7.225	1970	0.51	316.2	997	38.76			7.225	1710	0.55	53	39	3.54			7.225	7634	4.13	m/z	7	0.09			4.725	2121	0.08						7.225
	4.733	2849	0.11						7.233	1698	1.11	83.1	539	45.26			7.233	1892	0.49	317.15	199	7.74			7.233	1739	0.56	54.05	245	22.23			7.233	7106	3.84	27	13	0.17			4.733	2817	0.11						7.233
	4.742	2442	0.1						7.242	1541	1.01	84.1	435	36.52			7.242	1769	0.46	339.2	6	0.23			7.242	1711	0.55	55.05	1102	100			7.242	6866	3.71	31	5	0.07			4.742	2610	0.1						7.242
	4.75	2152	0.09						7.25	1666	1.09	85.15	136	11.42			7.25	1846	0.48	347.2	100	3.89			7.25	1522	0.49	56.1	292	26.5			7.25	6903	3.73	32	586	7.87			4.75	2822	0.11						7.25
	4.758	1760	0.07						7.258	1673	1.09	87.1	78	6.55			7.258	1732	0.45	367.2	26	1.01			7.258	1578	0.51	57.1	536	48.64			7.258	6566	3.55	39	32	0.43			4.758	2045	0.08						7.258
	4.767	1951	0.08						7.267	1678	1.1	88.1	554	46.52			7.267	1726	0.45	423.2	103	4			7.267	1588	0.51	58.1	34	3.09			7.267	6363	3.44	43	191	2.56			4.767	2482	0.09						7.267
	4.775	1993	0.08						7.275	1665	1.09	89.1	133	11.17			7.275	1883	0.49	443.2	121	4.7			7.275	1685	0.54	59.1	20	1.81			7.275	6464	3.5	54	2785	37.39			4.775	2712	0.1						7.275
	4.783	2095	0.08						7.283	1666	1.09	91.1	48	4.03			7.283	1806	0.47	459.2	84	3.27			7.283	1584	0.51	60.1	30	2.72			7.283	6299	3.41	55.9	224	3.01			4.783	1982	0.08						7.283
	4.792	1257	0.05						7.292	1661	1.09	93.1	72	6.05			7.292	1738	0.45	479.2	106	4.12			7.292	1521	0.49	65.1	116	10.53			7.292	6054	3.27	56.9	35	0.47			4.792	2272	0.09						7.292
	4.8	1532	0.06						7.3	1669	1.09	94.1	99	8.31			7.3	1725	0.45	493.2	119	4.63			7.3	1586	0.51	66.1	33	2.99			7.3	6163	3.33	62.9	149	2			4.8	2558	0.1						7.3
	4.808	1302	0.05						7.308	1742	1.14	95.1	373	31.32			7.308	1774	0.46	535.2	118	4.59			7.308	1595	0.51	67.05	551	50			7.308	6161	3.33	64.9	148	1.99			4.808	2768	0.1						7.308
	4.817	1780	0.07						7.317	1970	1.29	96.1	477	40.05			7.317	1810	0.47	536.2	75	2.92			7.317	1615	0.52	68.1	224	20.33			7.317	5973	3.23	76.9	493	6.62			4.817	3175	0.12						7.317
	4.825	2326	0.09						7.325	1790	1.17	97.1	497	41.73			7.325	1739	0.45	575.2	154	5.99			7.325	1647	0.53	69.1	671	60.89			7.325	5840	3.16	80.95	129	1.73			4.825	2604	0.1						7.325
	4.833	1886	0.08						7.333	1573	1.03	98.1	322	27.04			7.333	1882	0.49	591.3	164	6.38			7.333	1716	0.55	70.1	146	13.25			7.333	5817	3.15	81.9	729	9.79			4.833	2517	0.1						7.333
	4.842	1644	0.07						7.342	1581	1.03	99.1	40	3.36			7.342	1884	0.49	592.3	92	3.58			7.342	1769	0.57	71.1	105	9.53			7.342	5754	3.11	93	470	6.31			4.842	2485	0.09						7.342
	4.85	2019	0.08						7.35	1703	1.11	101.05	362	30.39			7.35	1915	0.5	646.3	113	4.39			7.35	1664	0.53	73.1	116	10.53			7.35	5723	3.09	93.9	648	8.7			4.85	3076	0.12						7.35
	4.858	1651	0.07						7.358	1709	1.12	105.1	27	2.27			7.358	1703	0.44	647.3	2572	100			7.358	1770	0.57	77.1	31	2.81			7.358	5661	3.06	94.9	74	0.99			4.858	2748	0.1						7.358
	4.867	2121	0.08						7.367	1555	1.02	107.1	46	3.86			7.367	1697	0.44	648.3	1148	44.63			7.367	1763	0.56	78.1	17	1.54			7.367	5740	3.1	95.9	130	1.75			4.867	3038	0.12						7.367
	4.875	2470	0.1						7.375	1521	0.99	108.1	46	3.86			7.375	1627	0.42	649.3	257	9.99			7.375	1707	0.55	79.05	105	9.53			7.375	5753	3.11	102.9	75	1.01			4.875	2667	0.1						7.375
	4.883	2152	0.09						7.383	1537	1	109.1	199	16.71			7.383	1588	0.41	650.3	125	4.86			7.383	1508	0.48	80.1	124	11.25			7.383	5455	2.95	114.9	381	5.11			4.883	2739	0.1						7.383
	4.892	1987	0.08						7.392	1629	1.06	110.15	275	23.09			7.392	1704	0.44	[MS Spectrum]					7.392	1564	0.5	81.1	444	40.29			7.392	5398	2.92	119	121	1.62			4.892	2452	0.09						7.392
	4.9	1688	0.07						7.4	1542	1.01	111.15	250	20.99			7.4	1691	0.44	# of Peaks	112				7.4	1474	0.47	82.1	280	25.41			7.4	5550	3	120	4874	65.43			4.9	2925	0.11						7.4
	4.908	1711	0.07						7.408	1406	0.92	112.1	118	9.91			7.408	1791	0.47	Raw Spectrum	14.042 -> 14.058 (scan : 1374 -> 1376)				7.408	1487	0.48	83.1	389	35.3			7.408	5587	3.02	120.95	388	5.21			4.908	2662	0.1						7.408
	4.917	1919	0.08						7.417	1610	1.05	113.1	14	1.18			7.417	1798	0.47	Background	13.975 <-> 14.133 (scan : 1366 <-> 1385)				7.417	1572	0.5	84.1	150	13.61			7.417	5335	2.88	122	72	0.97			4.917	2665	0.1						7.417
	4.925	2035	0.08						7.425	1708	1.12	115.1	76	6.38			7.425	1831	0.48	Base Peak	m/z 55.05 (Inten : 1,360)				7.425	1639	0.52	85.1	86	7.8			7.425	5121	2.77	127	457	6.14			4.925	3232	0.12						7.425
	4.933	1197	0.05						7.433	1817	1.19	118.1	34	2.85			7.433	2013	0.53	Event#	1				7.433	1514	0.48	91.1	28	2.54			7.433	4999	2.7	128.05	367	4.93			4.933	2306	0.09						7.433
	4.942	1739	0.07						7.442	1574	1.03	119.2	10	0.84			7.442	1900	0.5	m/z	Absolute Intensity	Relative Intensity			7.442	1633	0.52	92.1	27	2.45			7.442	5089	2.75	129.05	157	2.11			4.942	3208	0.12						7.442
	4.95	2033	0.08						7.45	1590	1.04	120.1	103	8.65			7.45	1564	0.41	27	171	12.57			7.45	1518	0.49	93.1	84	7.62			7.45	5212	2.82	130.1	111	1.49			4.95	2382	0.09						7.45
	4.958	2201	0.09						7.458	1713	1.12	121.1	66	5.54			7.458	1558	0.41	28.05	58	4.26			7.458	1487	0.48	94.1	107	9.71			7.458	5109	2.76	133	158	2.12			4.958	1671	0.06						7.458
	4.967	2159	0.09						7.467	1858	1.21	122.2	62	5.21			7.467	1805	0.47	29.05	632	46.47			7.467	1637	0.52	95.1	400	36.3			7.467	5014	2.71	134.1	835	11.21			4.967	1991	0.08						7.467
	4.975	2260	0.09						7.475	1747	1.14	123.1	181	15.2			7.475	1944	0.51	39.05	176	12.94			7.475	1566	0.5	96.1	188	17.06			7.475	4933	2.67	183.9	189	2.54			4.975	1815	0.07						7.475
	4.983	1595	0.06						7.483	1788	1.17	124.1	109	9.15			7.483	1974	0.51	40.1	86	6.32			7.483	1612	0.52	97.1	317	28.77			7.483	4876	2.64	184.9	7449	100			4.983	2567	0.1						7.483
	4.992	1591	0.06						7.492	1801	1.18	125.1	113	9.49			7.492	1970	0.51	41.05	1076	79.12			7.492	1614	0.52	98.1	143	12.98			7.492	5208	2.82	185.95	1053	14.14			4.992	2899	0.11						7.492
	5	1961	0.08						7.5	1718	1.12	126.1	110	9.24			7.5	1872	0.49	42.1	162	11.91			7.5	1789	0.57	99.1	55	4.99			7.5	5177	2.8	186.95	112	1.5			5	2282	0.09						7.5
	5.008	2154	0.09						7.508	1708	1.12	127.1	71	5.96			7.508	1982	0.52	43.05	799	58.75			7.508	1803	0.58	101.1	80	7.26			7.508	4909	2.65	187.9	22	0.3			5.008	2974	0.11						7.508
	5.017	1635	0.07						7.517	2214	1.45	129.1	32	2.69			7.517	2443	0.64	44	12	0.88			7.517	2161	0.69	106.1	74	6.72			7.517	4850	2.62	206.9					5.017	2772	0.11						7.517
	5.025	1952	0.08						7.525	2164	1.41	133.1	42	3.53			7.525	2582	0.67	45	101	7.43			7.525	2067	0.66	107.1	110	9.98			7.525	4702	2.54	[MS Spectrum]	53				5.025	2924	0.11						7.525
	5.033	1452	0.06						7.533	2128	1.39	134.1	123	10.33			7.533	2318	0.6	53.05	111	8.16			7.533	1888	0.6	108.1	103	9.35			7.533	4635	2.51	# of Peaks	9.767 -> 9.783 (scan : 861 -> 863)				5.033	1819	0.07						7.533
	5.042	1639	0.07						7.542	2094	1.37	135.1	87	7.3			7.542	2024	0.53	54.1	360	26.47			7.542	1601	0.51	109.15	270	24.5			7.542	4857	2.63	Raw Spectrum	9.733 <-> 9.842 (scan : 857 <-> 870)				5.042	3253	0.12						7.542
	5.05	2029	0.08						7.55	1926	1.26	136.1	11	0.92			7.55	2086	0.54	55.05	1360	100			7.55	1567	0.5	110.15	86	7.8			7.55	4911	2.66	Background	m/z 73.05 (Inten : 7,764)				5.05	2573	0.1						7.55
	5.058	1221	0.05						7.558	1758	1.15	137.1	90	7.56			7.558	2039	0.53	56.1	293	21.54			7.558	1495	0.48	111.1	106	9.62			7.558	4932	2.67	Base Peak	1				5.058	2313	0.09						7.558
	5.067	2271	0.09						7.567	1675	1.09	138.1	119	9.99			7.567	1997	0.52	57.1	409	30.07			7.567	1617	0.52	112.1	40	3.63			7.567	4844	2.62	Event#	Absolute Intensity	Relative Intensity			5.067	3735	0.14						7.567
	5.075	2839	0.11						7.575	1702	1.11	139.1	128	10.75			7.575	2046	0.53	58.1	8	0.59			7.575	1665	0.53	113.1	118	10.71			7.575	4822	2.61	m/z	13	0.17			5.075	2041	0.08						7.575
	5.083	1882	0.08						7.583	1593	1.04	141.1	125	10.5			7.583	1855	0.48	59.1	47	3.46			7.583	1792	0.57	116.1	305	27.68			7.583	4851	2.62	28	9	0.12			5.083	2637	0.1						7.583
	5.092	1397	0.06						7.592	1611	1.05	147.1	36	3.02			7.592	1859	0.48	60	87	6.4			7.592	1425	0.46	119.1	6	0.54			7.592	4822	2.61	29	50	0.64			5.092	2857	0.11						7.592
	5.1	1581	0.06						7.6	1615	1.06	149.1	20	1.68			7.6	1978	0.52	61	161	11.84			7.6	1545	0.49	120.1	6	0.54			7.6	4893	2.65	43	12	0.15			5.1	1688	0.06						7.6
	5.108	1649	0.07						7.608	1646	1.08	150.1	42	3.53			7.608	1968	0.51	65	75	5.51			7.608	1588	0.51	121.1	155	14.07			7.608	4650	2.51	44	446	5.74			5.108	2960	0.11						7.608
	5.117	1354	0.05						7.617	1468	0.96	151.1	109	9.15			7.617	1959	0.51	66.1	82	6.03			7.617	1672	0.54	122.1	41	3.72			7.617	4704	2.54	45	336	4.33			5.117	1879	0.07						7.617
	5.125	1940	0.08						7.625	1508	0.99	152.1	130	10.92			7.625	1978	0.52	67.05	829	60.96			7.625	1625	0.52	123.1	127	11.52			7.625	4773	2.58	59	7764	100			5.125	1952	0.07						7.625
	5.133	2151	0.09						7.633	1560	1.02	155.1	133	11.17			7.633	1975	0.52	68.1	312	22.94			7.633	1620	0.52	124.1	45	4.08			7.633	4754	2.57	73.05	687	8.85			5.133	2894	0.11						7.633
	5.142	1916	0.08						7.642	1546	1.01	166.1	73	6.13			7.642	1985	0.52	69.1	758	55.74			7.642	1648	0.53	125.1	71	6.44			7.642	4712	2.55	74	348	4.48			5.142	2367	0.09						7.642
	5.15	2045	0.08						7.65	1541	1.01	169.1	34	2.85			7.65	1886	0.49	70.1	340	25			7.65	1672	0.54	127.1	35	3.18			7.65	4762	2.58	75	71	0.91			5.15	2066	0.08						7.65
	5.158	2031	0.08						7.658	1640	1.07	171.1	68	5.71			7.658	1961	0.51	71.1	171	12.57			7.658	1668	0.53	129.05	823	74.68			7.658	4946	2.67	87	96	1.24			5.158	2354	0.09						7.658
	5.167	2366	0.09						7.667	1556	1.02	180.1	156	13.1			7.667	1942	0.51	72.1	80	5.88			7.667	1804	0.58	130.1	104	9.44			7.667	4868	2.63	117	194	2.5			5.167	2996	0.11						7.667
	5.175	1434	0.06						7.675	1586	1.04	207.1	130	10.92			7.675	1857	0.48	73.05	151	11.1			7.675	1846	0.59	131.1	35	3.18			7.675	4619	2.5	131	214	2.76			5.175	2838	0.11						7.675
	5.183	1503	0.06						7.683	1695	1.11	221.1	35	2.94			7.683	1765	0.46	75.1	18	1.32			7.683	1685	0.54	133.1	50	4.54			7.683	4622	2.5	133	2840	36.58			5.183	2730	0.1						7.683
	5.192	1890	0.08						7.692	1603	1.05	222.1	196	16.46			7.692	1760	0.46	77	110	8.09			7.692	1644	0.53	134.1	67	6.08			7.692	4730	2.56	147.05	490	6.31			5.192	2233	0.08						7.692
	5.2	1974	0.08						7.7	1727	1.13	264.2	212	17.8			7.7	1796	0.47	78.1	73	5.37			7.7	1789	0.57	135.1	64	5.81			7.7	4868	2.63	148.05	251	3.23			5.2	2184	0.08						7.7
	5.208	1822	0.07						7.708	1710	1.12	265.2	252	21.16			7.708	1943	0.51	79.05	330	24.26			7.708	1819	0.58	136.1	32	2.9			7.708	4510	2.44	149	79	1.02			5.208	2219	0.08						7.708
	5.217	2186	0.09						7.717	1572	1.03	[MS Spectrum]					7.717	1816	0.47	80.1	240	17.65			7.717	1697	0.54	137.1	78	7.08			7.717	4546	2.46	191.1	159	2.05			5.217	2382	0.09						7.717
	5.225	2167	0.09						7.725	1679	1.1	# of Peaks	94				7.725	1846	0.48	81.1	622	45.74			7.725	1651	0.53	138.1	32	2.9			7.725	4620	2.5	206.9	72	0.93			5.225	2903	0.11						7.725
	5.233	2279	0.09						7.733	1627	1.06	Raw Spectrum	15.225 -> 15.242 (scan : 1516 -> 1518)				7.733	1957	0.51	82.1	290	21.32			7.733	1631	0.52	139.1	67	6.08			7.733	4732	2.56	207.9	603	7.77			5.233	2346	0.09						7.733
	5.242	1261	0.05						7.742	1748	1.14	Background	15.183 <-> 15.292 (scan : 1511 <-> 1524)				7.742	1901	0.5	83.1	554	40.74			7.742	1630	0.52	147.1	34	3.09			7.742	4662	2.52	221	154	1.98			5.242	2459	0.09						7.742
	5.25	1814	0.07						7.75	1634	1.07	Base Peak	m/z 57.05 (Inten : 1,836)				7.75	1805	0.47	84.1	417	30.66			7.75	1515	0.49	149.1	27	2.45			7.75	4572	2.47	222	71	0.91			5.25	2425	0.09						7.75
	5.258	2009	0.08						7.758	1667	1.09	Event#	1				7.758	1992	0.52	85.1	137	10.07			7.758	1548	0.5	150.1	7	0.64			7.758	4532	2.45	223	89	1.15			5.258	1958	0.07						7.758
	5.267	1559	0.06						7.767	1620	1.06	m/z	Absolute Intensity	Relative Intensity			7.767	1961	0.51	87.1	140	10.29			7.767	1563	0.5	151.1	51	4.63			7.767	4520	2.44	249	121	1.56			5.267	2366	0.09						7.767
	5.275	2088	0.08						7.775	1684	1.1	27.05	266	14.49			7.775	2196	0.57	88.05	519	38.16			7.775	1556	0.5	152.2	116	10.53			7.775	4648	2.51	251	153	1.97			5.275	2212	0.08						7.775
	5.283	1718	0.07						7.783	1587	1.04	28.05	138	7.52			7.783	1967	0.51	89.1	140	10.29			7.783	1657	0.53	161.1	35	3.18			7.783	4476	2.42	265	4945	63.69			5.283	1812	0.07						7.783
	5.292	1612	0.06						7.792	1690	1.1	29.05	1116	60.78			7.792	1947	0.51	91.05	138	10.15			7.792	1874	0.6	163.1	107	9.71			7.792	4418	2.39	281	1352	17.41			5.292	2750	0.1						7.792
	5.3	2163	0.09						7.8	1702	1.11	31.05	323	17.59			7.8	1835	0.48	92.1	30	2.21			7.8	1919	0.61	165.1	40	3.63			7.8	4500	2.43	281.95	897	11.55			5.3	2566	0.1						7.8
	5.308	2495	0.1						7.808	1622	1.06	32	21	1.14			7.808	1844	0.48	93.1	170	12.5			7.808	1881	0.6	171.1	37	3.36			7.808	4790	2.59	282.95	185	2.38			5.308	3182	0.12						7.808
	5.317	2005	0.08						7.817	1976	1.29	39.05	120	6.54			7.817	1853	0.48	94.1	147	10.81			7.817	1744	0.56	185.2	165	14.97			7.817	4607	2.49	284	35	0.45			5.317	2551	0.1						7.817
	5.325	1644	0.07						7.825	2188	1.43	40.1	123	6.7			7.825	2633	0.69	95.1	489	35.96			7.825	1658	0.53	207.1	121	10.98			7.825	4509	2.44	285	259	3.34			5.325	3059	0.12						7.825
	5.333	1891	0.08						7.833	2663	1.74	41.05	1152	62.75			7.833	3232	0.84	96.1	469	34.49			7.833	2140	0.69	220.1	52	4.72			7.833	4522	2.45	324.8	46	0.59			5.333	2210	0.08						7.833
	5.342	1848	0.07						7.842	2775	1.81	42.1	424	23.09			7.842	3185	0.83	97.1	538	39.56			7.842	1930	0.62	263.1	6	0.54			7.842	4599	2.49	325.8	2008	25.86			5.342	3016	0.11						7.842
	5.35	2785	0.11						7.85	2133	1.39	43.05	1725	93.95			7.85	2512	0.66	98.1	366	26.91			7.85	1745	0.56	265.2	10	0.91			7.85	4692	2.54	326.85	649	8.36			5.35	2199	0.08						7.85
	5.358	2406	0.1						7.858	1828	1.19	44	74	4.03			7.858	1907	0.5	99.1	59	4.34			7.858	1760	0.56	267.1	34	3.09			7.858	4423	2.39	327.85	448	5.77			5.358	2415	0.09						7.858
	5.367	1806	0.07						7.867	1722	1.13	45	51	2.78			7.867	1911	0.5	101.1	411	30.22			7.867	1665	0.53	281.1	81	7.35			7.867	4557	2.46	328.85	84	1.08			5.367	3133	0.12						7.867
	5.375	2152	0.09						7.875	1772	1.16	53	48	2.61			7.875	1979	0.52	105.1	99	7.28			7.875	1746	0.56	293.2	35	3.18			7.875	4606	2.49	329.8	1064	13.7			5.375	2330	0.09						7.875
	5.383	2223	0.09						7.883	1767	1.15	54.1	98	5.34			7.883	2139	0.56	106.1	41	3.01			7.883	1699	0.54	347.2	61	5.54			7.883	4684	2.53	340.9	305	3.93			5.383	1972	0.07						7.883
	5.392	2000	0.08						7.892	1583	1.03	55.05	1336	72.77			7.892	2189	0.57	107.1	129	9.49			7.892	1533	0.49	[MS Spectrum]					7.892	4734	2.56	341.9	270	3.48			5.392	3120	0.12						7.892
	5.4	1680	0.07						7.9	1558	1.02	56.1	368	20.04			7.9	2006	0.52	108.1	100	7.35			7.9	1460	0.47	# of Peaks	124				7.9	4574	2.47	342.9	302	3.89			5.4	1494	0.06						7.9
	5.408	2543	0.1						7.908	1703	1.11	57.05	1836	100			7.908	1850	0.48	109.1	204	15			7.908	1431	0.46	Raw Spectrum	23.983 -> 24.000 (scan : 2567 -> 2569)				7.908	4552	2.46	382.85	143	1.84			5.408	3266	0.12						7.908
	5.417	1994	0.08						7.917	1714	1.12	58.1	185	10.08			7.917	1843	0.48	110.1	271	19.93			7.917	1607	0.51	Background	23.383 <-> 24.117 (scan : 2495 <-> 2583)				7.917	4552	2.46	383.9	184	2.37			5.417	2641	0.1						7.917
	5.425	2133	0.09						7.925	1794	1.17	59.1	65	3.54			7.925	2024	0.53	111.1	180	13.24			7.925	1785	0.57	Base Peak	m/z 55.05 (Inten : 664)				7.925	4667	2.52	384.9	614	7.91			5.425	2276	0.09						7.925
	5.433	2221	0.09						7.933	1805	1.18	60	113	6.15			7.933	2016	0.53	112.1	72	5.29			7.933	1768	0.57	Event#	1				7.933	4803	2.6	398.85	263	3.39			5.433	1177	0.04						7.933
	5.442	2250	0.09						7.942	1811	1.18	61	249	13.56			7.942	1846	0.48	113.1	80	5.88			7.942	1736	0.56	m/z	Absolute Intensity	Relative Intensity			7.942	4757	2.57	399.85	185	2.38			5.442	2724	0.1						7.942
	5.45	2407	0.1						7.95	1690	1.1	65	34	1.85			7.95	2037	0.53	115.1	166	12.21			7.95	1744	0.56	27.05	27	4.07			7.95	4439	2.4	400.9	1493	19.23			5.45	2585	0.1						7.95
	5.458	1985	0.08						7.958	1747	1.14	67.05	167	9.1			7.958	1965	0.51	117.1	12	0.88			7.958	1627	0.52	29.05	100	15.06			7.958	4288	2.32	414.9	631	8.13			5.458	2963	0.11						7.958
	5.467	3163	0.13						7.967	1751	1.14	68.05	110	5.99			7.967	1947	0.51	118.1	8	0.59			7.967	1760	0.56	39	47	7.08			7.967	4369	2.36	415.9	458	5.9			5.467	1816	0.07						7.967
	5.475	1950	0.08						7.975	1830	1.2	69.1	622	33.88			7.975	1797	0.47	119.1	32	2.35			7.975	1787	0.57	41.05	355	53.46			7.975	4377	2.37	416.9	158	2.04			5.475	1789	0.07						7.975
	5.483	2058	0.08						7.983	1870	1.22	70.1	259	14.11			7.983	1882	0.49	120.1	120	8.82			7.983	1576	0.5	42.05	50	7.53			7.983	4418	2.39	417.9	1421	18.3			5.483	1989	0.08						7.983
	5.492	2133	0.09						7.992	1851	1.21	71.1	424	23.09			7.992	1863	0.49	121.15	115	8.46			7.992	1797	0.58	43.05	362	54.52			7.992	4455	2.41	502.95	730	9.4			5.492	2392	0.09						7.992
	5.5	2093	0.08						8	1837	1.2	72	17	0.93			8	2007	0.52	122.1	45	3.31			8	1771	0.57	45	6	0.9			8	4526	2.45	503.95	521	6.71			5.5	3012	0.11						8
	5.508	1996	0.08						8.008	1799	1.18	73.05	320	17.43			8.008	2001	0.52	123.1	180	13.24			8.008	1529	0.49	53.05	5	0.75			8.008	4675	2.53	504.95	187	2.41			5.508	3423	0.13						8.008
	5.517	2106	0.08						8.017	1590	1.04	74	119	6.48			8.017	2045	0.53	124.15	152	11.18			8.017	1728	0.55	54.05	167	25.15			8.017	4892	2.65	505.9					5.517	3295	0.12						8.017
	5.525	1975	0.08						8.025	1803	1.18	75	34	1.85			8.025	1970	0.51	125.1	120	8.82			8.025	1728	0.55	55.05	664	100			8.025	4610	2.49	[MS Spectrum]	44				5.525	2682	0.1						8.025
	5.533	1893	0.08						8.033	1842	1.2	77	46	2.51			8.033	1868	0.49	126.1	70	5.15			8.033	1518	0.49	56.05	152	22.89			8.033	4531	2.45	# of Peaks	10.017 -> 10.033 (scan : 891 -> 893)				5.533	2366	0.09						8.033
	5.542	2072	0.08						8.042	1627	1.06	79.1	55	3			8.042	1869	0.49	127.1	83	6.1			8.042	1525	0.49	57.1	262	39.46			8.042	4490	2.43	Raw Spectrum	9.958 <-> 10.650 (scan : 884 <-> 967)				5.542	2362	0.09						8.042
	5.55	1763	0.07						8.05	1720	1.12	80.1	45	2.45			8.05	1837	0.48	128.1	109	8.01			8.05	1744	0.56	58.05	71	10.69			8.05	4286	2.32	Background	m/z 118.05 (Inten : 20,566)				5.55	1824	0.07						8.05
	5.558	2127	0.08						8.058	1601	1.05	81.1	173	9.42			8.058	1867	0.49	129.1	63	4.63			8.058	1855	0.59	59.1	22	3.31			8.058	4230	2.29	Base Peak	1				5.558	2207	0.08						8.058
	5.567	2180	0.09						8.067	1716	1.12	82.1	133	7.24			8.067	2073	0.54	133.1	48	3.53			8.067	1457	0.47	65.1	8	1.2			8.067	4093	2.21	Event#	Absolute Intensity	Relative Intensity			5.567	2323	0.09						8.067
	5.575	2327	0.09						8.075	1733	1.13	83.1	492	26.8			8.075	2106	0.55	134.1	59	4.34			8.075	1595	0.51	66.15	48	7.23			8.075	4200	2.27	m/z	230	1.12			5.575	2515	0.1						8.075
	5.583	2585	0.1						8.083	1909	1.25	84.05	737	40.14			8.083	2045	0.53	135.15	127	9.34			8.083	1920	0.61	67.05	369	55.57			8.083	4372	2.36	26	180	0.88			5.583	2168	0.08						8.083
	5.592	2376	0.09						8.092	1913	1.25	85.1	243	13.24			8.092	1924	0.5	136.1	52	3.82			8.092	1827	0.58	68.1	179	26.96			8.092	4350	2.35	27	695	3.38			5.592	3080	0.12						8.092
	5.6	1412	0.06						8.1	1933	1.26	86.1	36	1.96			8.1	2031	0.53	137.1	81	5.96			8.1	1794	0.57	69.1	591	89.01			8.1	4304	2.33	28	36	0.18			5.6	2456	0.09						8.1
	5.608	2847	0.11						8.108	1818	1.19	87.1	127	6.92			8.108	1971	0.51	138.1	90	6.62			8.108	1699	0.54	70.1	80	12.05			8.108	4303	2.33	29	30	0.15			5.608	2603	0.1						8.108
	5.617	1530	0.06						8.117	1679	1.1	91.1	17	0.93			8.117	2045	0.53	139.1	160	11.76			8.117	1720	0.55	71.1	123	18.52			8.117	4195	2.27	32	791	3.85			5.617	1987	0.08						8.117
	5.625	2140	0.09						8.125	1699	1.11	93.1	64	3.49			8.125	1982	0.52	143.1	38	2.79			8.125	1704	0.55	72.1	3	0.45			8.125	4158	2.25	37	1263	6.14			5.625	3226	0.12						8.125
	5.633	2119	0.08						8.133	1713	1.12	94.1	45	2.45			8.133	2008	0.52	145.1	71	5.22			8.133	1719	0.55	73.1	10	1.51			8.133	4267	2.31	38	1347	6.55			5.633	2713	0.1						8.133
	5.642	2313	0.09						8.142	1651	1.08	95.1	227	12.36			8.142	2021	0.53	147.1	11	0.81			8.142	1748	0.56	78.1	11	1.66			8.142	4223	2.28	39	342	1.66			5.642	2330	0.09						8.142
	5.65	1355	0.05						8.15	1570	1.03	96.1	103	5.61			8.15	1988	0.52	148.1	59	4.34			8.15	1717	0.55	79.05	62	9.34			8.15	4309	2.33	40	584	2.84			5.65	3016	0.11						8.15
	5.658	1588	0.06						8.158	1586	1.04	97.15	415	22.6			8.158	2001	0.52	149.1	42	3.09			8.158	1610	0.52	80.1	153	23.04			8.158	4155	2.25	41	76	0.37			5.658	3205	0.12						8.158
	5.667	2287	0.09						8.167	1679	1.1	98.1	1510	82.24			8.167	2168	0.57	150.1	106	7.79			8.167	1751	0.56	81.1	449	67.62			8.167	4176	2.26	42	4	0.02			5.667	3118	0.12						8.167
	5.675	2330	0.09						8.175	1627	1.06	99.15	171	9.31			8.175	2158	0.56	151.1	54	3.97			8.175	1646	0.53	82.1	169	25.45			8.175	4253	2.3	43	32	0.16			5.675	3208	0.12						8.175
	5.683	1981	0.08						8.183	1604	1.05	101.1	77	4.19			8.183	2034	0.53	152.1	177	13.01			8.183	1690	0.54	83.1	326	49.1			8.183	4093	2.21	44	71	0.35			5.683	2526	0.1						8.183
	5.692	1772	0.07						8.192	1629	1.06	103.1	74	4.03			8.192	2162	0.56	153.1	113	8.31			8.192	1549	0.5	84.1	66	9.94			8.192	3967	2.15	45.3	118	0.57			5.692	2590	0.1						8.192
	5.7	2368	0.09						8.2	1673	1.09	105.1	104	5.66			8.2	2086	0.54	155.1	84	6.18			8.2	1515	0.49	85.1	53	7.98			8.2	4025	2.18	49	421	2.05			5.7	2476	0.09						8.2
	5.708	1786	0.07						8.208	1859	1.21	107.1	61	3.32			8.208	2183	0.57	157.1	34	2.5			8.208	1548	0.5	91.1	100	15.06			8.208	4228	2.29	50	464	2.26			5.708	2942	0.11						8.208
	5.717	2118	0.08						8.217	2008	1.31	108.1	38	2.07			8.217	2085	0.54	161.1	113	8.31			8.217	1575	0.5	92.1	3	0.45			8.217	4383	2.37	51	1279	6.22			5.717	2794	0.11						8.217
	5.725	1829	0.07						8.225	1931	1.26	109.15	104	5.66			8.225	2069	0.54	163.1	129	9.49			8.225	1660	0.53	93.1	134	20.18			8.225	4299	2.32	52	118	0.57			5.725	2458	0.09						8.225
	5.733	2271	0.09						8.233	1805	1.18	110.1	51	2.78			8.233	2087	0.54	164.1	76	5.59			8.233	1718	0.55	94.1	183	27.56			8.233	4255	2.3	53	718	3.49			5.733	2192	0.08						8.233
	5.742	2132	0.09						8.242	1707	1.12	111.1	204	11.11			8.242	2127	0.55	165.1	115	8.46			8.242	1776	0.57	95.1	387	58.28			8.242	4177	2.26	59	444	2.16			5.742	2717	0.1						8.242
	5.75	1679	0.07						8.25	1878	1.23	112.1	446	24.29			8.25	2238	0.58	166.1	109	8.01			8.25	1613	0.52	96.1	193	29.07			8.25	4145	2.24	61	983	4.78			5.75	2388	0.09						8.25
	5.758	1597	0.06						8.258	1874	1.22	113.1	99	5.39			8.258	2322	0.61	175.1	80	5.88			8.258	1463	0.47	97.1	225	33.89			8.258	4110	2.22	62	3301	16.05			5.758	2246	0.09						8.258
	5.767	1236	0.05						8.267	1902	1.24	115.1	77	4.19			8.267	2274	0.59	177.1	78	5.74			8.267	1562	0.5	98.1	6	0.9			8.267	4071	2.2	63	3298	16.04			5.767	2640	0.1						8.267
	5.775	2055	0.08						8.275	1787	1.17	116.1	1457	79.36			8.275	2290	0.6	179.1	37	2.72			8.275	1582	0.51	99.1	39	5.87			8.275	4084	2.21	64	830	4.04			5.775	3480	0.13						8.275
	5.783	1828	0.07						8.283	1673	1.09	117.05	191	10.4			8.283	2329	0.61	180.1	146	10.74			8.283	1542	0.49	105.1	27	4.07			8.283	4275	2.31	65	140	0.68			5.783	1703	0.06						8.283
	5.792	2238	0.09						8.292	1912	1.25	119	27	1.47			8.292	2075	0.54	183.1	69	5.07			8.292	1521	0.49	106.1	29	4.37			8.292	4287	2.32	66	141	0.69			5.792	1551	0.06						8.292
	5.8	2456	0.1						8.3	1931	1.26	121	74	4.03			8.3	2047	0.53	207.1	40	2.94			8.3	1716	0.55	107.1	148	22.29			8.3	4140	2.24	67	23	0.11			5.8	2262	0.09						8.3
	5.808	1901	0.08						8.308	1801	1.18	122	18	0.98			8.308	2068	0.54	216.1	34	2.5			8.308	1562	0.5	108.1	48	7.23			8.308	4091	2.21	73	36	0.18			5.808	3352	0.13						8.308
	5.817	1569	0.06						8.317	1691	1.1	123.1	78	4.25			8.317	2033	0.53	218.1	131	9.63			8.317	1541	0.49	109.1	212	31.93			8.317	4044	2.19	74	173	0.84			5.817	1922	0.07						8.317
	5.825	1774	0.07						8.325	1702	1.11	124	40	2.18			8.325	1990	0.52	220.1	139	10.22			8.325	1535	0.49	110.15	80	12.05			8.325	3956	2.14	75	176	0.86			5.825	1245	0.05						8.325
	5.833	2271	0.09						8.333	1723	1.13	125	120	6.54			8.333	2147	0.56	222.1	184	13.53			8.333	1684	0.54	111.15	174	26.2			8.333	4065	2.2	76	112	0.54			5.833	2928	0.11						8.333
	5.842	2590	0.1						8.342	1841	1.2	126	149	8.12			8.342	2239	0.58	263.1	114	8.38			8.342	1680	0.54	112.1	20	3.01			8.342	3981	2.15	77	221	1.07			5.842	2780	0.11						8.342
	5.85	2693	0.11						8.35	1857	1.21	127	76	4.14			8.35	2238	0.58	264.1	239	17.57			8.35	1652	0.53	113.1	12	1.81			8.35	4221	2.28	78	38	0.18			5.85	1936	0.07						8.35
	5.858	1559	0.06						8.358	1880	1.23	129.1	1138	61.98			8.358	2205	0.58	265.1	221	16.25			8.358	1777	0.57	117.1	22	3.31			8.358	4218	2.28	87	167	0.81			5.858	2764	0.1						8.358
	5.867	1963	0.08						8.367	1964	1.28	130.1	183	9.97			8.367	2174	0.57	310.1	72	5.29			8.367	1698	0.54	119.1	54	8.13			8.367	3966	2.14	88	203	0.99			5.867	2708	0.1						8.367
	5.875	1875	0.07						8.375	1838	1.2	133.1	29	1.58			8.375	2005	0.52	347.1	36	2.65			8.375	1666	0.53	120.15	45	6.78			8.375	4041	2.19	89	1582	7.69			5.875	2709	0.1						8.375
	5.883	2273	0.09						8.383	1749	1.14	135.1	58	3.16			8.383	2107	0.55	[MS Spectrum]					8.383	1536	0.49	121.15	143	21.54			8.383	4166	2.25	90	6965	33.87			5.883	2409	0.09						8.383
	5.892	2032	0.08						8.392	1738	1.14	136.1	51	2.78			8.392	2180	0.57	# of Peaks	110				8.392	1567	0.5	122.15	99	14.91			8.392	4159	2.25	91.05	558	2.71			5.892	3324	0.13						8.392
	5.9	1537	0.06						8.4	1784	1.17	137.1	11	0.6			8.4	1977	0.52	Raw Spectrum	15.225 -> 15.242 (scan : 1516 -> 1518)				8.4	1741	0.56	123.1	96	14.46			8.4	4074	2.2	92.05	662	3.22			5.9	2244	0.09						8.4
	5.908	1500	0.06						8.408	1791	1.17	138.1	107	5.83			8.408	2072	0.54	Background	15.183 <-> 15.292 (scan : 1511 <-> 1524)				8.408	1941	0.62	124.1	56	8.43			8.408	4189	2.27	117.05	20566	100			5.908	2841	0.11						8.408
	5.917	1598	0.06						8.417	1807	1.18	139.1	35	1.91			8.417	2091	0.55	Base Peak	m/z 57.05 (Inten : 1,919)				8.417	1950	0.62	125.1	75	11.3			8.417	4235	2.29	118.05	1764	8.58			5.917	1907	0.07						8.417
	5.925	1758	0.07						8.425	1807	1.18	143.1	136	7.41			8.425	2086	0.54	Event#	1				8.425	1789	0.57	126.1	13	1.96			8.425	4497	2.43	119.05	71	0.35			5.925	2844	0.11						8.425
	5.933	1518	0.06						8.433	1867	1.22	149.1	126	6.86			8.433	2043	0.53	m/z	Absolute Intensity	Relative Intensity			8.433	1816	0.58	127.1	14	2.11			8.433	5008	2.71	120.1	11	0.05			5.933	2358	0.09						8.433
	5.942	2109	0.08						8.442	1921	1.26	151.1	36	1.96			8.442	2071	0.54	27.05	306	15.95			8.442	1713	0.55	129.1	38	5.72			8.442	5362	2.9	207					5.942	2995	0.11						8.442
	5.95	1710	0.07						8.45	1995	1.3	154.1	134	7.3			8.45	2183	0.57	28.05	138	7.19			8.45	1731	0.55	131.1	25	3.77			8.45	5304	2.87	[MS Spectrum]	42				5.95	2255	0.09						8.45
	5.958	1657	0.07						8.458	1867	1.22	171.1	157	8.55			8.458	2379	0.62	29.05	1191	62.06			8.458	1737	0.56	132.1	83	12.5			8.458	5082	2.75	# of Peaks	10.867 -> 10.883 (scan : 993 -> 995)				5.958	2649	0.1						8.458
	5.967	1831	0.07						8.467	1893	1.24	185.1	170	9.26			8.467	2171	0.57	31.05	352	18.34			8.467	1894	0.61	133.15	25	3.77			8.467	5207	2.82	Raw Spectrum	10.842 <-> 10.933 (scan : 990 <-> 1001)				5.967	2691	0.1						8.467
	5.975	1974	0.08						8.475	2339	1.53	207.1	19	1.03			8.475	2306	0.6	39.05	136	7.09			8.475	2640	0.85	134.15	22	3.31			8.475	5108	2.76	Background	m/z 73.05 (Inten : 2,720)				5.975	2803	0.11						8.475
	5.983	1545	0.06						8.483	2552	1.67	213.1	79	4.3			8.483	2708	0.71	40.1	144	7.5			8.483	3692	1.18	135.15	119	17.92			8.483	5066	2.74	Base Peak	1				5.983	2582	0.1						8.483
	5.992	2569	0.1						8.492	2382	1.56	227.1	78	4.25			8.492	2752	0.72	41.05	1171	61.02			8.492	3413	1.09	136.15	25	3.77			8.492	5315	2.87	Event#	Absolute Intensity	Relative Intensity			5.992	3106	0.12						8.492
	6	2085	0.08						8.5	2067	1.35	238.1	35	1.91			8.5	2378	0.62	42.05	455	23.71			8.5	2357	0.75	138.15	40	6.02			8.5	5352	2.89	m/z	29	1.07			6	3177	0.12						8.5
	6.008	1584	0.06						8.508	1940	1.27	239.1	192	10.46			8.508	2278	0.59	43.05	1867	97.29			8.508	1751	0.56	139.15	18	2.71			8.508	6985	3.78	27	11	0.4			6.008	1817	0.07						8.508
	6.017	2249	0.09						8.517	1739	1.14	264.1	25	1.36			8.517	2282	0.6	44	95	4.95			8.517	1702	0.54	141.2	31	4.67			8.517	17033	9.21	31	14	0.51			6.017	2242	0.09						8.517
	6.025	2089	0.08						8.525	1847	1.21	269.1	184	10.02			8.525	2198	0.57	45	26	1.35			8.525	1765	0.57	145.2	22	3.31			8.525	38416	20.77	32	31	1.14			6.025	2224	0.08						8.525
	6.033	2663	0.11						8.533	1879	1.23	316.1	3	0.16			8.533	2157	0.56	53	72	3.75			8.533	1787	0.57	149.1	4	0.6			8.533	50950	27.55	38	10	0.37			6.033	1986	0.08						8.533
	6.042	2209	0.09						8.542	1877	1.23	647.3	46	2.51			8.542	2085	0.54	54.05	134	6.98			8.542	1737	0.56	150.1	81	12.2			8.542	40534	21.92	43	32	1.18			6.042	3444	0.13						8.542
	6.05	1404	0.06						8.55	1878	1.23	648.3	15	0.82			8.55	2323	0.61	55.05	1343	69.98			8.55	1634	0.52	151.1	9	1.36			8.55	22539	12.19	44	89	3.27			6.05	2230	0.08						8.55
	6.058	1373	0.05						8.558	1870	1.22	[MS Spectrum]					8.558	2369	0.62	56.1	377	19.65			8.558	1675	0.54	152.1	27	4.07			8.558	12600	6.81	45	10	0.37			6.058	2159	0.08						8.558
	6.067	1858	0.07						8.567	1801	1.18	# of Peaks	171				8.567	2158	0.56	57.05	1919	100			8.567	1844	0.59	162.1	77	11.6			8.567	8797	4.76	52	97	3.57			6.067	2355	0.09						8.567
	6.075	1771	0.07						8.575	1864	1.22	Raw Spectrum	17.517 -> 17.533 (scan : 1791 -> 1793)				8.575	2085	0.54	58.1	112	5.84			8.575	1979	0.63	164.1	30	4.52			8.575	7286	3.94	59	4	0.15			6.075	2732	0.1						8.575
	6.083	1912	0.08						8.583	1962	1.28	Background	17.408 <-> 17.600 (scan : 1778 <-> 1801)				8.583	2018	0.53	59.1	53	2.76			8.583	1914	0.61	165.1	21	3.16			8.583	6166	3.33	65	2720	100			6.083	2621	0.1						8.583
	6.092	2188	0.09						8.592	1823	1.19	Base Peak	m/z 55.05 (Inten : 8,333)				8.592	2041	0.53	60	168	8.75			8.592	1831	0.59	166.1	20	3.01			8.592	5304	2.87	73.05	277	10.18			6.092	3523	0.13						8.592
	6.1	1623	0.06						8.6	1719	1.12	Event#	1				8.6	1956	0.51	61	260	13.55			8.6	1724	0.55	175.1	140	21.08			8.6	4975	2.69	74.05	116	4.26			6.1	2305	0.09						8.6
	6.108	1568	0.06						8.608	1711	1.12	m/z	Absolute Intensity	Relative Intensity			8.608	1991	0.52	65	17	0.89			8.608	1944	0.62	177.1	3	0.45			8.608	4745	2.57	75	34	1.25			6.108	2705	0.1						8.608
	6.117	2149	0.09						8.617	1710	1.12	26	133	1.6			8.617	1808	0.47	66.1	3	0.16			8.617	1910	0.61	178.1	27	4.07			8.617	4654	2.52	87	11	0.4			6.117	2031	0.08						8.617
	6.125	1674	0.07						8.625	1859	1.21	27.05	1345	16.14			8.625	1823	0.48	67.05	215	11.2			8.625	1808	0.58	181.1	52	7.83			8.625	4509	2.44	90	47	1.73			6.125	2425	0.09						8.625
	6.133	2536	0.1						8.633	1875	1.23	28.05	551	6.61			8.633	2103	0.55	68.1	112	5.84			8.633	1814	0.58	189.1	121	18.22			8.633	4414	2.39	91	76	2.79			6.133	2434	0.09						8.633
	6.142	1575	0.06						8.642	1967	1.29	29.05	5269	63.23			8.642	2032	0.53	69.1	702	36.58			8.642	1777	0.57	191.1	17	2.56			8.642	4486	2.43	117	10	0.37			6.142	3396	0.13						8.642
	6.15	2164	0.09						8.65	1774	1.16	30	204	2.45			8.65	1962	0.51	70.05	281	14.64			8.65	1762	0.56	193.1	42	6.33			8.65	4442	2.4	119	71	2.61			6.15	2162	0.08						8.65
	6.158	2471	0.1						8.658	1782	1.16	31.05	1282	15.38			8.658	1928	0.5	71.1	495	25.79			8.658	1782	0.57	197.1	34	5.12			8.658	4384	2.37	131	81	2.98			6.158	2912	0.11						8.658
	6.167	2056	0.08						8.667	1855	1.21	32	35	0.42			8.667	1895	0.49	72	48	2.5			8.667	1873	0.6	207.1	26	3.92			8.667	4259	2.3	133	742	27.28			6.167	2437	0.09						8.667
	6.175	1995	0.08						8.675	1858	1.21	39.05	831	9.97			8.675	2047	0.53	73.05	328	17.09			8.675	1753	0.56	218.1	21	3.16			8.675	4087	2.21	147.05	101	3.71			6.175	2185	0.08						8.675
	6.183	1441	0.06						8.683	1990	1.3	40.15	358	4.3			8.683	2016	0.53	74	137	7.14			8.683	1721	0.55	219.1	34	5.12			8.683	4150	2.24	148	48	1.76			6.183	3352	0.13						8.683
	6.192	2842	0.11						8.692	1851	1.21	41.05	6396	76.76			8.692	2126	0.55	75	38	1.98			8.692	1713	0.55	220.15	70	10.54			8.692	4160	2.25	207	35	1.29			6.192	2529	0.1						8.692
	6.2	2823	0.11						8.7	1819	1.19	42.05	1332	15.98			8.7	2141	0.56	78.1	12	0.63			8.7	1602	0.51	221.1	1	0.15			8.7	4042	2.19	208	673	24.74			6.2	2395	0.09						8.7
	6.208	1388	0.06						8.708	1922	1.26	43.05	4769	57.23			8.708	2044	0.53	79.05	128	6.67			8.708	1840	0.59	222.1	7	1.05			8.708	4021	2.17	221	128	4.71			6.208	3419	0.13						8.708
	6.217	921	0.04						8.717	1930	1.26	44.05	170	2.04			8.717	2084	0.54	80.05	27	1.41			8.717	1878	0.6	223.1	69	10.39			8.717	4177	2.26	222	81	2.98			6.217	2590	0.1						8.717
	6.225	1322	0.05						8.725	1928	1.26	45.05	227	2.72			8.725	2030	0.53	81.1	250	13.03			8.725	1919	0.61	234.1	36	5.42			8.725	4210	2.28	223	181	6.65			6.225	2850	0.11						8.725
	6.233	2186	0.09						8.733	1809	1.18	51	117	1.4			8.733	1852	0.48	82.1	85	4.43			8.733	1828	0.59	235.1	7	1.05			8.733	3979	2.15	267	700	25.74			6.233	3226	0.12						8.733
	6.242	1605	0.06						8.742	1835	1.2	52.1	36	0.43			8.742	2312	0.6	83.1	536	27.93			8.742	2163	0.69	236.1	9	1.36			8.742	3958	2.14	280.95	208	7.65			6.242	2675	0.1						8.742
	6.25	1798	0.07						8.75	1896	1.24	53.05	725	8.7			8.75	4943	1.29	84.1	754	39.29			8.75	5877	1.88	245.1	53	7.98			8.75	4127	2.23	282	96	3.53			6.25	3319	0.13						8.75
	6.258	2700	0.11						8.758	2319	1.52	54.05	2443	29.32			8.758	11271	2.94	85.1	247	12.87			8.758	14797	4.74	247.1	14	2.11			8.758	4059	2.19	283	156	5.74			6.258	2574	0.1						8.758
	6.267	1965	0.08						8.767	2631	1.72	55.05	8333	100			8.767	16190	4.22	86.1	106	5.52			8.767	22928	7.34	251.1	70	10.54			8.767	4094	2.21	327	2240	82.35			6.267	2967	0.11						8.767
	6.275	1624	0.06						8.775	2312	1.51	56.1	1697	20.36			8.775	13354	3.48	87.1	126	6.57			8.775	19392	6.21	264.2	30	4.52			8.775	4177	2.26	354.95	756	27.79			6.275	3316	0.13						8.775
	6.283	1941	0.08						8.783	1799	1.18	57.05	4442	53.31			8.783	7326	1.91	91.1	34	1.77			8.783	9382	3	265.2	106	15.96			8.783	4388	2.37	355.9	519	19.08			6.283	2651	0.1						8.783
	6.292	2302	0.09						8.792	1800	1.18	58.1	233	2.8			8.792	3242	0.85	92.1	43	2.24			8.792	3229	1.03	266.2	14	2.11			8.792	6893	3.73	356.95	153	5.63			6.292	2565	0.1						8.792
	6.3	1599	0.06						8.8	1875	1.23	59.1	67	0.8			8.8	2257	0.59	93.1	84	4.38			8.8	1913	0.61	277.2	78	11.75			8.8	14753	7.98	358	82	3.01			6.3	2248	0.09						8.8
	6.308	1481	0.06						8.808	1883	1.23	60	124	1.49			8.808	2378	0.62	94.1	13	0.68			8.808	1941	0.62	278.2	21	3.16			8.808	25671	13.88	385	555	20.4			6.308	2056	0.08						8.808
	6.317	1859	0.07						8.817	1919	1.25	61	118	1.42			8.817	2278	0.59	95.1	217	11.31			8.817	1912	0.61	279.2	34	5.12			8.817	30691	16.6	400.85	240	8.82			6.317	2129	0.08						8.817
	6.325	2106	0.08						8.825	1923	1.26	65.05	305	3.66			8.825	2194	0.57	96.1	84	4.38			8.825	1759	0.56	280.2	5	0.75			8.825	26874	14.53	401.9	164	6.03			6.325	3187	0.12						8.825
	6.333	1363	0.05						8.833	1910	1.25	66.1	301	3.61			8.833	2208	0.58	97.1	421	21.94			8.833	1810	0.58	291.2	29	4.37			8.833	20955	11.33	402.9	209	7.68			6.333	2580	0.1						8.833
	6.342	1688	0.07						8.842	1812	1.18	67.05	4998	59.98			8.842	2211	0.58	98.1	1491	77.7			8.842	1821	0.58	293.2	11	1.66			8.842	17619	9.53	414.9	35	1.29			6.342	1724	0.07						8.842
	6.35	2180	0.09						8.85	1955	1.28	68.1	1846	22.15			8.85	2184	0.57	99.1	175	9.12			8.85	1778	0.57	319.2	69	10.39			8.85	15311	8.28	415.9					6.35	2860	0.11						8.85
	6.358	1760	0.07						8.858	2098	1.37	69.1	4375	52.5			8.858	2043	0.53	101.1	95	4.95			8.858	1776	0.57	334.3	12	1.81			8.858	13322	7.2	[MS Spectrum]	24				6.358	2666	0.1						8.858
	6.367	1449	0.06						8.867	2084	1.36	70.05	923	11.08			8.867	2168	0.57	105.1	16	0.83			8.867	1924	0.62	347.25	66	9.94			8.867	11595	6.27	# of Peaks	11.817 -> 11.833 (scan : 1107 -> 1109)				6.367	2559	0.1						8.867
	6.375	1541	0.06						8.875	1824	1.19	71.1	843	10.12			8.875	2188	0.57	106.1	17	0.89			8.875	1829	0.59	348.25	14	2.11			8.875	10169	5.5	Raw Spectrum	11.800 <-> 11.858 (scan : 1105 <-> 1112)				6.375	2293	0.09						8.875
	6.383	1577	0.06						8.883	1837	1.2	72	30	0.36			8.883	2168	0.57	107.15	52	2.71			8.883	1815	0.58	349.2	37	5.57			8.883	8912	4.82	Background	m/z 73.00 (Inten : 908)				6.383	2773	0.11						8.883
	6.392	1683	0.07						8.892	2099	1.37	73.05	403	4.84			8.892	2334	0.61	108.1	68	3.54			8.892	1791	0.57	359.2	34	5.12			8.892	7983	4.32	Base Peak	1				6.392	3067	0.12						8.892
	6.4	1641	0.07						8.9	2156	1.41	74	174	2.09			8.9	2365	0.62	109.15	136	7.09			8.9	1924	0.62	361.2	138	20.78			8.9	6974	3.77	Event#	Absolute Intensity	Relative Intensity			6.4	2487	0.09						8.9
	6.408	2393	0.1						8.908	2014	1.32	77	321	3.85			8.908	2325	0.61	110.15	34	1.77			8.908	1919	0.61	362.2	36	5.42			8.908	6335	3.43	m/z	70	7.71			6.408	2823	0.11						8.908
	6.417	1757	0.07						8.917	2260	1.48	78.1	192	2.3			8.917	2411	0.63	111.15	273	14.23			8.917	1759	0.56	373.2	23	3.46			8.917	5753	3.11	27	62	6.83			6.417	2123	0.08						8.917
	6.425	1945	0.08						8.925	2317	1.51	79.1	1658	19.9			8.925	2293	0.6	112.1	421	21.94			8.925	1761	0.56	387.2	48	7.23			8.925	5336	2.89	29	9	0.99			6.425	2768	0.1						8.925
	6.433	2576	0.1						8.933	2134	1.39	80.1	1138	13.66			8.933	2292	0.6	113.1	103	5.37			8.933	1799	0.58	401.2	24	3.61			8.933	5113	2.76	31	22	2.42			6.433	2615	0.1						8.933
	6.442	1870	0.07						8.942	1900	1.24	81.1	4220	50.64			8.942	2178	0.57	115.1	68	3.54			8.942	1776	0.57	415.2	62	9.34			8.942	5004	2.71	32	37	4.07			6.442	2007	0.08						8.942
	6.45	1419	0.06						8.95	1973	1.29	82.1	2135	25.62			8.95	2319	0.6	116.05	1437	74.88			8.95	1759	0.56	498.2	35	5.27			8.95	4753	2.57	39	1	0.11			6.45	1849	0.07						8.95
	6.458	1993	0.08						8.958	1981	1.29	83.1	2783	33.4			8.958	2253	0.59	117.1	165	8.6			8.958	1880	0.6	500.4	71	10.69			8.958	4688	2.54	41	55	6.06			6.458	1995	0.08						8.958
	6.467	2278	0.09						8.967	1951	1.27	84.1	1180	14.16			8.967	2123	0.55	118.1	71	3.7			8.967	1758	0.56	501.4	44	6.63			8.967	4511	2.44	43	20	2.2			6.467	1757	0.07						8.967
	6.475	1935	0.08						8.975	2131	1.39	85.1	550	6.6			8.975	2212	0.58	120.1	34	1.77			8.975	1800	0.58	502.4	34	5.12			8.975	4507	2.44	44	13	1.43			6.475	2242	0.09						8.975
	6.483	1043	0.04						8.983	2252	1.47	87.1	191	2.29			8.983	2267	0.59	121.1	40	2.08			8.983	1850	0.59	[MS Spectrum]					8.983	4408	2.38	45	73	8.04			6.483	2462	0.09						8.983
	6.492	2097	0.08						8.992	2086	1.36	91.05	572	6.86			8.992	2382	0.62	122.1	20	1.04			8.992	1807	0.58	# of Peaks	154				8.992	4384	2.37	55	908	100			6.492	2860	0.11						8.992
	6.5	2102	0.08						9	2066	1.35	92.1	241	2.89			9	2405	0.63	123.15	79	4.12			9	1925	0.62	Raw Spectrum	24.392 -> 24.408 (scan : 2616 -> 2618)				9	4128	2.23	73	113	12.44			6.5	2130	0.08						9
	6.508	1210	0.05						9.008	2249	1.47	93.1	1107	13.28			9.008	2590	0.68	124.1	40	2.08			9.008	1848	0.59	Background	24.158 <-> 24.567 (scan : 2588 <-> 2637)				9.008	4076	2.2	74	38	4.19			6.508	2865	0.11						9.008
	6.517	2015	0.08						9.017	2205	1.44	94.1	874	10.49			9.017	2600	0.68	125.2	85	4.43			9.017	1857	0.59	Base Peak	m/z 55.05 (Inten : 1,478)				9.017	4160	2.25	118	103	11.34			6.517	2181	0.08						9.017
	6.525	1830	0.07						9.025	2157	1.41	95.1	2840	34.08			9.025	2648	0.69	126.2	176	9.17			9.025	1848	0.59	Event#	1				9.025	4358	2.36	119.1	262	28.85			6.525	2410	0.09						9.025
	6.533	1794	0.07						9.033	2285	1.49	96.1	1822	21.86			9.033	2354	0.61	127.2	6	0.31			9.033	1756	0.56	m/z	Absolute Intensity	Relative Intensity			9.033	4406	2.38	147.05	23	2.53			6.533	2433	0.09						9.033
	6.542	1371	0.05						9.042	2424	1.58	97.1	2059	24.71			9.042	2197	0.57	129.05	1161	60.5			9.042	1741	0.56	27.05	12	0.81			9.042	4044	2.19	207	207	22.8			6.542	2526	0.1						9.042
	6.55	2399	0.1						9.05	2350	1.54	98.1	2243	26.92			9.05	2417	0.63	130.1	194	10.11			9.05	1730	0.55	28.05	26	1.76			9.05	4020	2.17	221.1	182	20.04			6.55	1755	0.07						9.05
	6.558	2122	0.08						9.058	2217	1.45	99.1	476	5.71			9.058	2383	0.62	131.1	49	2.55			9.058	1788	0.57	29.05	200	13.53			9.058	3981	2.15	281	139	15.31			6.558	2631	0.1						9.058
	6.567	1136	0.05						9.067	2216	1.45	100.1	121	1.45			9.067	2087	0.54	132.1	37	1.93			9.067	1964	0.63	39.05	54	3.65			9.067	3748	2.03	341	248	27.31			6.567	2229	0.08						9.067
	6.575	1494	0.06						9.075	2140	1.4	101.1	127	1.52			9.075	2315	0.6	134.1	16	0.83			9.075	2033	0.65	40.1	24	1.62			9.075	3740	2.02	354.95	73	8.04			6.575	3009	0.11						9.075
	6.583	1807	0.07						9.083	2001	1.31	105.1	352	4.22			9.083	2504	0.65	135.1	67	3.49			9.083	2024	0.65	41.05	748	50.61			9.083	3479	1.88	356.1	496	54.63			6.583	2715	0.1						9.083
	6.592	2181	0.09						9.092	1946	1.27	106.15	249	2.99			9.092	2581	0.67	136.1	2	0.1			9.092	2101	0.67	42.1	94	6.36			9.092	3713	2.01	428.9	219	24.12			6.592	2288	0.09						9.092
	6.6	1767	0.07						9.1	1911	1.25	107.1	771	9.25			9.1	2537	0.66	137.1	64	3.34			9.1	2023	0.65	43.05	747	50.54			9.1	3904	2.11	429.9	123	13.55			6.6	2219	0.08						9.1
	6.608	2153	0.09						9.108	1839	1.2	108.15	660	7.92			9.108	2669	0.7	138.1	27	1.41			9.108	1907	0.61	44	28	1.89			9.108	3941	2.13	430.9					6.608	2933	0.11						9.108
	6.617	1459	0.06						9.117	1978	1.29	109.1	1490	17.88			9.117	2721	0.71	139.1	85	4.43			9.117	2095	0.67	53.05	25	1.69			9.117	3691	2						6.617	2362	0.09						9.117
	6.625	1547	0.06						9.125	1951	1.27	110.15	981	11.77			9.125	2421	0.63	140.1	105	5.47			9.125	1937	0.62	54.05	270	18.27			9.125	3631	1.96						6.625	2474	0.09						9.125
	6.633	2169	0.09						9.133	1999	1.31	111.1	848	10.18			9.133	2483	0.65	141.1	68	3.54			9.133	1886	0.6	55.05	1478	100			9.133	3525	1.91						6.633	2148	0.08						9.133
	6.642	1952	0.08						9.142	2020	1.32	112.1	698	8.38			9.142	2718	0.71	143.1	173	9.02			9.142	1895	0.61	56.05	292	19.76			9.142	3562	1.93						6.642	1826	0.07						9.142
	6.65	1831	0.07						9.15	2052	1.34	113.1	153	1.84			9.15	2696	0.7	147.1	21	1.09			9.15	2037	0.65	57.1	585	39.58			9.15	3555	1.92						6.65	1770	0.07						9.15
	6.658	1657	0.07						9.158	2199	1.44	115.1	165	1.98			9.158	2773	0.72	148.1	117	6.1			9.158	2111	0.68	58.05	81	5.48			9.158	3707	2						6.658	2847	0.11						9.158
	6.667	1737	0.07						9.167	2231	1.46	116.1	1762	21.14			9.167	2909	0.76	149.1	28	1.46			9.167	1975	0.63	65.1	20	1.35			9.167	3615	1.95						6.667	2287	0.09						9.167
	6.675	1383	0.06						9.175	2111	1.38	117.05	276	3.31			9.175	2737	0.71	150.1	1	0.05			9.175	2006	0.64	66.15	61	4.13			9.175	3581	1.94						6.675	2258	0.09						9.175
	6.683	1746	0.07						9.183	2025	1.32	118.1	145	1.74			9.183	2486	0.65	151.1	10	0.52			9.183	2003	0.64	67.05	933	63.13			9.183	3586	1.94						6.683	2860	0.11						9.183
	6.692	1855	0.07						9.192	2080	1.36	119.1	405	4.86			9.192	2415	0.63	152.1	107	5.58			9.192	2034	0.65	68.1	299	20.23			9.192	3582	1.94						6.692	2664	0.1						9.192
	6.7	2105	0.08						9.2	2043	1.33	120.15	239	2.87			9.2	2513	0.66	153.1	34	1.77			9.2	2024	0.65	69.1	1197	80.99			9.2	3564	1.93						6.7	2462	0.09						9.2
	6.708	2328	0.09						9.208	2018	1.32	121.15	853	10.24			9.208	2678	0.7	154.1	143	7.45			9.208	1812	0.58	70.1	230	15.56			9.208	3650	1.97						6.708	2420	0.09						9.208
	6.717	1692	0.07						9.217	2124	1.39	122.15	311	3.73			9.217	2760	0.72	157.1	34	1.77			9.217	1887	0.6	71.1	334	22.6			9.217	4057	2.19						6.717	2490	0.09						9.217
	6.725	1253	0.05						9.225	2184	1.43	123.15	907	10.88			9.225	2722	0.71	161.1	121	6.31			9.225	2056	0.66	73.1	12	0.81			9.225	3809	2.06						6.725	1941	0.07						9.225
	6.733	2302	0.09						9.233	2218	1.45	124.15	593	7.12			9.233	2607	0.68	163.1	54	2.81			9.233	1964	0.63	75.1	16	1.08			9.233	4000	2.16						6.733	2208	0.08						9.233
	6.742	1983	0.08						9.242	2372	1.55	125.15	378	4.54			9.242	2370	0.62	164.1	73	3.8			9.242	1815	0.58	77.05	49	3.32			9.242	3982	2.15						6.742	2008	0.08						9.242
	6.75	2300	0.09						9.25	2268	1.48	126.2	252	3.02			9.25	2416	0.63	165.1	110	5.73			9.25	1902	0.61	78.05	20	1.35			9.25	4128	2.23						6.75	2453	0.09						9.25
	6.758	1476	0.06						9.258	2200	1.44	127.2	223	2.68			9.258	2573	0.67	168.1	34	1.77			9.258	2080	0.67	79.05	298	20.16			9.258	4146	2.24						6.758	2528	0.1						9.258
	6.767	1319	0.05						9.267	2110	1.38	128.1	122	1.46			9.267	2629	0.69	171.1	159	8.29			9.267	1936	0.62	80.1	281	19.01			9.267	4036	2.18						6.767	3009	0.11						9.267
	6.775	1753	0.07						9.275	2160	1.41	129.1	5620	67.44			9.275	2576	0.67	182.1	35	1.82			9.275	1921	0.62	81.1	818	55.35			9.275	3900	2.11						6.775	1716	0.07						9.275
	6.783	1985	0.08						9.283	2187	1.43	130.1	495	5.94			9.283	2506	0.65	185.1	230	11.99			9.283	2192	0.7	82.1	350	23.68			9.283	3696	2						6.783	2286	0.09						9.283
	6.792	1465	0.06						9.292	2229	1.46	131.05	155	1.86			9.292	2364	0.62	207.1	13	0.68			9.292	2159	0.69	83.1	659	44.59			9.292	3603	1.95						6.792	2784	0.11						9.292
	6.8	1772	0.07						9.3	2313	1.51	132.1	75	0.9			9.3	2420	0.63	213.1	115	5.99			9.3	2143	0.69	84.1	101	6.83			9.3	3587	1.94						6.8	1958	0.07						9.3
	6.808	1912	0.08						9.308	2269	1.48	133.15	370	4.44			9.308	2551	0.67	221.1	34	1.77			9.308	2115	0.68	85.1	106	7.17			9.308	3533	1.91						6.808	2110	0.08						9.308
	6.817	1656	0.07						9.317	2236	1.46	134.15	310	3.72			9.317	2644	0.69	227.1	124	6.46			9.317	2113	0.68	86.1	11	0.74			9.317	3615	1.95						6.817	2366	0.09						9.317
	6.825	1419	0.06						9.325	2170	1.42	135.1	650	7.8			9.325	2681	0.7	239.1	231	12.04			9.325	2080	0.67	91.05	61	4.13			9.325	3628	1.96						6.825	2826	0.11						9.325
	6.833	1889	0.08						9.333	2073	1.35	136.1	280	3.36			9.333	2667	0.7	241.1	75	3.91			9.333	2158	0.69	92.1	32	2.17			9.333	3593	1.94						6.833	2245	0.09						9.333
	6.842	2225	0.09						9.342	2101	1.37	137.15	698	8.38			9.342	2406	0.63	265.1	62	3.23			9.342	2092	0.67	93.1	278	18.81			9.342	3475	1.88						6.842	2308	0.09						9.342
	6.85	1584	0.06						9.35	2168	1.42	138.15	394	4.73			9.35	2448	0.64	269.1	192	10.01			9.35	2195	0.7	94.1	215	14.55			9.35	3687	1.99						6.85	1553	0.06						9.35
	6.858	1609	0.06						9.358	2188	1.43	139.2	219	2.63			9.358	2576	0.67	[MS Spectrum]					9.358	2138	0.68	95.1	696	47.09			9.358	3765	2.04						6.858	2604	0.1						9.358
	6.867	1283	0.05						9.367	2268	1.48	140.1	123	1.48			9.367	2532	0.66	# of Peaks	175				9.367	2028	0.65	96.1	369	24.97			9.367	3788	2.05						6.867	2666	0.1						9.367
	6.875	1660	0.07						9.375	2365	1.55	141.1	142	1.7			9.375	2411	0.63	Raw Spectrum	17.517 -> 17.533 (scan : 1791 -> 1793)				9.375	2256	0.72	97.1	498	33.69			9.375	3670	1.98						6.875	2226	0.08						9.375
	6.883	1338	0.05						9.383	2075	1.36	143.1	504	6.05			9.383	2500	0.65	Background	17.425 <-> 17.600 (scan : 1780 <-> 1801)				9.383	2158	0.69	98.1	137	9.27			9.383	3877	2.1						6.883	2143	0.08						9.383
	6.892	1544	0.06						9.392	2119	1.38	145.1	36	0.43			9.392	2480	0.65	Base Peak	m/z 55.05 (Inten : 8,410)				9.392	2151	0.69	99.1	54	3.65			9.392	3892	2.1						6.892	2073	0.08						9.392
	6.9	1383	0.06						9.4	2239	1.46	147.1	232	2.78			9.4	2804	0.73	Event#	1				9.4	2143	0.69	100.1	38	2.57			9.4	3683	1.99						6.9	1453	0.06						9.4
	6.908	1772	0.07						9.408	2441	1.59	148.1	164	1.97			9.408	2769	0.72	m/z	Absolute Intensity	Relative Intensity			9.408	2145	0.69	105.1	35	2.37			9.408	3797	2.05						6.908	1841	0.07						9.408
	6.917	1413	0.06						9.417	2523	1.65	149.1	316	3.79			9.417	2604	0.68	26	132	1.57			9.417	2261	0.72	107.1	200	13.53			9.417	3839	2.08						6.917	2140	0.08						9.417
	6.925	1728	0.07						9.425	2474	1.62	150.1	268	3.22			9.425	2626	0.68	27.05	1307	15.54			9.425	2372	0.76	108.1	109	7.37			9.425	3781	2.04						6.925	2048	0.08						9.425
	6.933	1776	0.07						9.433	2349	1.53	151.1	505	6.06			9.433	2753	0.72	28.05	519	6.17			9.433	2425	0.78	109.15	395	26.73			9.433	3592	1.94						6.933	2321	0.09						9.433
	6.942	1348	0.05						9.442	2371	1.55	152.15	376	4.51			9.442	2759	0.72	29.05	5254	62.47			9.442	2329	0.75	110.15	175	11.84			9.442	3546	1.92						6.942	2107	0.08						9.442
	6.95	1725	0.07						9.45	2469	1.61	153.1	195	2.34			9.45	2832	0.74	30	190	2.26			9.45	2122	0.68	111.15	278	18.81			9.45	3465	1.87						6.95	3044	0.12						9.45
	6.958	2373	0.09						9.458	2601	1.7	154.1	69	0.83			9.458	2833	0.74	31.05	1268	15.08			9.458	2311	0.74	112.1	54	3.65			9.458	3476	1.88						6.958	1936	0.07						9.458
	6.967	2140	0.09						9.467	2581	1.69	155.1	400	4.8			9.467	2562	0.67	32	13	0.15			9.467	2163	0.69	113.1	33	2.23			9.467	3476	1.88						6.967	2092	0.08						9.467
	6.975	1274	0.05						9.475	2751	1.8	157.1	189	2.27			9.475	2443	0.64	39.05	898	10.68			9.475	2081	0.67	117.1	2	0.14			9.475	3558	1.92						6.975	3001	0.11						9.475
	6.983	1460	0.06						9.483	2837	1.85	159.1	34	0.41			9.483	2638	0.69	40.15	229	2.72			9.483	2171	0.7	118.1	130	8.8			9.483	3483	1.88						6.983	2704	0.1						9.483
	6.992	1540	0.06						9.492	2549	1.67	161.1	200	2.4			9.492	2683	0.7	41.05	6532	77.67			9.492	2346	0.75	119.1	57	3.86			9.492	3384	1.83						6.992	3032	0.11						9.492
	7	2567	0.1						9.5	2499	1.63	162.1	121	1.45			9.5	2871	0.75	42.05	1316	15.65			9.5	2367	0.76	120.15	71	4.8			9.5	3297	1.78						7	2530	0.1						9.5
	7.008	2086	0.08						9.508	2691	1.76	163.1	263	3.16			9.508	2874	0.75	43.05	4766	56.67			9.508	2319	0.74	121.15	248	16.78			9.508	3442	1.86						7.008	2688	0.1						9.508
	7.017	1556	0.06						9.517	2723	1.78	164.1	184	2.21			9.517	2698	0.7	44.05	195	2.32			9.517	2092	0.67	122.15	73	4.94			9.517	3368	1.82						7.017	2805	0.11						9.517
	7.025	2182	0.09						9.525	2640	1.72	165.1	333	4			9.525	2728	0.71	45	190	2.26			9.525	2124	0.68	123.15	196	13.26			9.525	3530	1.91						7.025	3310	0.13						9.525
	7.033	1518	0.06						9.533	2545	1.66	166.1	233	2.8			9.533	2793	0.73	51	116	1.38			9.533	2131	0.68	124.15	164	11.1			9.533	3535	1.91						7.033	2990	0.11						9.533
	7.042	1640	0.07						9.542	2547	1.66	167.1	150	1.8			9.542	2824	0.74	52	111	1.32			9.542	2308	0.74	125.15	216	14.61			9.542	3487	1.89						7.042	2630	0.1						9.542
	7.05	1842	0.07						9.55	2708	1.77	169.1	156	1.87			9.55	2749	0.72	53.05	700	8.32			9.55	2383	0.76	126.1	16	1.08			9.55	3584	1.94						7.05	2367	0.09						9.55
	7.058	2014	0.08						9.558	2590	1.69	171.05	379	4.55			9.558	2639	0.69	54.05	2383	28.34			9.558	2304	0.74	127.1	8	0.54			9.558	3600	1.95						7.058	3020	0.11						9.558
	7.067	928	0.04						9.567	2571	1.68	172	170	2.04			9.567	2914	0.76	55.05	8410	100			9.567	2304	0.74	129.1	25	1.69			9.567	3449	1.87						7.067	2480	0.09						9.567
	7.075	1682	0.07						9.575	2580	1.69	175.1	143	1.72			9.575	3231	0.84	56.05	1669	19.85			9.575	2471	0.79	131.1	70	4.74			9.575	3431	1.86						7.075	1807	0.07						9.575
	7.083	1426	0.06						9.583	2571	1.68	177.1	149	1.79			9.583	3015	0.79	57.05	4519	53.73			9.583	2326	0.74	132.1	117	7.92			9.583	3541	1.91						7.083	2106	0.08						9.583
	7.092	1354	0.05						9.592	2759	1.8	178	128	1.54			9.592	2818	0.73	58.1	332	3.95			9.592	2089	0.67	133.1	100	6.77			9.592	3663	1.98						7.092	2565	0.1						9.592
	7.1	2107	0.08						9.6	2748	1.8	179.1	196	2.35			9.6	2935	0.77	59.1	105	1.25			9.6	2137	0.68	134.1	5	0.34			9.6	3634	1.97						7.1	3036	0.12						9.6
	7.108	1523	0.06						9.608	2579	1.69	180	167	2			9.608	2991	0.78	60.05	130	1.55			9.608	2516	0.81	135.15	220	14.88			9.608	3521	1.9						7.108	2538	0.1						9.608
	7.117	1940	0.08						9.617	2537	1.66	181.1	114	1.37			9.617	2889	0.75	61	176	2.09			9.617	2495	0.8	136.15	104	7.04			9.617	3418	1.85						7.117	2822	0.11						9.617
	7.125	1340	0.05						9.625	2380	1.56	182.1	35	0.42			9.625	2910	0.76	65.05	306	3.64			9.625	2313	0.74	137.15	115	7.78			9.625	3395	1.84						7.125	2349	0.09						9.625
	7.133	1506	0.06						9.633	2633	1.72	183	160	1.92			9.633	2878	0.75	66.15	355	4.22			9.633	2127	0.68	138.1	93	6.29			9.633	3448	1.86						7.133	2223	0.08						9.633
	7.142	1201	0.05						9.642	2738	1.79	185.05	878	10.54			9.642	2869	0.75	67.05	4996	59.41			9.642	2132	0.68	139.15	93	6.29			9.642	3426	1.85						7.142	1817	0.07						9.642
	7.15	1026	0.04						9.65	2675	1.75	186.1	145	1.74			9.65	3052	0.8	68.1	1789	21.27			9.65	2086	0.67	141.1	21	1.42			9.65	3400	1.84						7.15	2530	0.1						9.65
	7.158	1856	0.07						9.658	2734	1.79	189.1	72	0.86			9.658	3109	0.81	69.1	4523	53.78			9.658	2116	0.68	145.2	105	7.1			9.658	3325	1.8						7.158	2561	0.1						9.658
	7.167	2468	0.1						9.667	2914	1.9	191.1	138	1.66			9.667	3192	0.83	70.1	911	10.83			9.667	2230	0.71	147.1	28	1.89			9.667	3339	1.81						7.167	1808	0.07						9.667
	7.175	1720	0.07						9.675	2962	1.94	193.1	199	2.39			9.675	3185	0.83	71.1	768	9.13			9.675	2263	0.72	148.1	20	1.35			9.675	3396	1.84						7.175	2446	0.09						9.675
	7.183	1639	0.07						9.683	2800	1.83	194.1	70	0.84			9.683	3191	0.83	72	111	1.32			9.683	2227	0.71	149.15	103	6.97			9.683	3399	1.84						7.183	2740	0.1						9.683
	7.192	1829	0.07						9.692	2768	1.81	195.1	118	1.42			9.692	3331	0.87	73.05	380	4.52			9.692	2211	0.71	151.1	72	4.87			9.692	3298	1.78						7.192	1617	0.06						9.692
	7.2	1970	0.08						9.7	2837	1.85	197.1	142	1.7			9.7	3491	0.91	74	182	2.16			9.7	2346	0.75	152.15	73	4.94			9.7	3365	1.82						7.2	2345	0.09						9.7
	7.208	1853	0.07						9.708	3142	2.05	199.1	271	3.25			9.708	3503	0.91	75	62	0.74			9.708	2611	0.84	153.15	67	4.53			9.708	3475	1.88						7.208	3280	0.12						9.708
	7.217	1742	0.07						9.717	3544	2.32	203.1	35	0.42			9.717	4053	1.06	77	304	3.61			9.717	3169	1.01	154.2	70	4.74			9.717	3308	1.79						7.217	2348	0.09						9.717
	7.225	1421	0.06						9.725	4061	2.65	205.1	120	1.44			9.725	4553	1.19	78.1	159	1.89			9.725	4550	1.46	155.2	59	3.99			9.725	3699	2						7.225	2732	0.1						9.725
	7.233	1785	0.07						9.733	4043	2.64	207.1	203	2.44			9.733	4322	1.13	79.05	1663	19.77			9.733	4617	1.48	161.1	4	0.27			9.733	3714	2.01						7.233	2424	0.09						9.733
	7.242	1264	0.05						9.742	3770	2.46	208.1	113	1.36			9.742	4030	1.05	80.1	1237	14.71			9.742	3581	1.15	162.2	37	2.5			9.742	4069	2.2						7.242	1928	0.07						9.742
	7.25	1757	0.07						9.75	3306	2.16	209.1	80	0.96			9.75	3697	0.96	81.1	4326	51.44			9.75	2711	0.87	164.2	9	0.61			9.75	5982	3.23						7.25	2788	0.11						9.75
	7.258	2454	0.1						9.758	3047	1.99	211.1	136	1.63			9.758	3344	0.87	82.1	2173	25.84			9.758	2506	0.8	165.2	60	4.06			9.758	12523	6.77						7.258	2647	0.1						9.758
	7.267	2711	0.11						9.767	2897	1.89	213.1	147	1.76			9.767	3311	0.86	83.1	2845	33.83			9.767	2538	0.81	166.1	38	2.57			9.767	29290	15.84						7.267	2798	0.11						9.767
	7.275	1761	0.07						9.775	2911	1.9	220.1	179	2.15			9.775	3108	0.81	84.1	1172	13.94			9.775	2575	0.82	167.2	15	1.01			9.775	45864	24.8						7.275	1747	0.07						9.775
	7.283	1807	0.07						9.783	3055	2	221.1	327	3.92			9.783	3175	0.83	85.1	582	6.92			9.783	2754	0.88	169.1	54	3.65			9.783	41293	22.33						7.283	2702	0.1						9.783
	7.292	1705	0.07						9.792	3172	2.07	222.1	214	2.57			9.792	3351	0.87	86.1	117	1.39			9.792	2703	0.87	175.1	75	5.07			9.792	22411	12.12						7.292	1721	0.07						9.792
	7.3	1761	0.07						9.8	3079	2.01	223.1	128	1.54			9.8	3646	0.95	87.1	167	1.99			9.8	2705	0.87	177.2	18	1.22			9.8	9883	5.34						7.3	1918	0.07						9.8
	7.308	2376	0.09						9.808	3160	2.06	225.1	184	2.21			9.808	3550	0.93	91.1	565	6.72			9.808	2686	0.86	178.1	29	1.96			9.808	6044	3.27						7.308	2450	0.09						9.808
	7.317	1891	0.08						9.817	3263	2.13	227.1	112	1.34			9.817	3646	0.95	92.1	208	2.47			9.817	2753	0.88	179.1	23	1.56			9.817	4700	2.54						7.317	1582	0.06						9.817
	7.325	2035	0.08						9.825	3070	2.01	235.1	210	2.52			9.825	3709	0.97	93.1	1080	12.84			9.825	2842	0.91	181.1	20	1.35			9.825	4262	2.3						7.325	2340	0.09						9.825
	7.333	2233	0.09						9.833	2911	1.9	236.1	147	1.76			9.833	3624	0.95	94.1	894	10.63			9.833	2671	0.86	189.1	114	7.71			9.833	4022	2.17						7.333	3040	0.12						9.833
	7.342	2232	0.09						9.842	3728	2.44	239.1	229	2.75			9.842	5432	1.42	95.1	3001	35.68			9.842	3709	1.19	191.2	3	0.2			9.842	3717	2.01						7.342	2186	0.08						9.842
	7.35	1777	0.07						9.85	12491	8.16	241.1	210	2.52			9.85	17784	4.64	96.1	1842	21.9			9.85	15282	4.89	194.1	74	5.01			9.85	3727	2.02						7.35	2807	0.11						9.85
	7.358	1504	0.06						9.858	43707	28.56	242.1	115	1.38			9.858	55672	14.52	97.1	1974	23.47			9.858	52601	16.84	208.1	105	7.1			9.858	3879	2.1						7.358	2068	0.08						9.858
	7.367	1329	0.05						9.867	101922	66.59	246.1	38	0.46			9.867	121252	31.62	98.1	2164	25.73			9.867	117736	37.69	218.2	13	0.88			9.867	3855	2.08						7.367	2414	0.09						9.867
	7.375	1772	0.07						9.875	153052	100	247.1	36	0.43			9.875	195183	50.91	99.15	517	6.15			9.875	191882	61.43	219.1	73	4.94			9.875	3788	2.05						7.375	2988	0.11						9.875
	7.383	1171	0.05						9.883	143776	93.94	249.1	133	1.6			9.883	260437	67.93	100.1	122	1.45			9.883	259353	83.03	220.15	173	11.71			9.883	3625	1.96						7.383	2834	0.11						9.883
	7.392	1601	0.06						9.892	83513	54.57	253.1	297	3.56			9.892	315038	82.17	101.1	58	0.69			9.892	312351	100	221.1	46	3.11			9.892	3620	1.96						7.392	2362	0.09						9.892
	7.4	2322	0.09						9.9	36965	24.15	254.1	72	0.86			9.9	365069	95.22	103.1	69	0.82			9.9	300753	96.29	222.1	31	2.1			9.9	3653	1.98						7.4	2558	0.1						9.9
	7.408	2311	0.09						9.908	22410	14.64	255.1	34	0.41			9.908	383412	100	105.1	358	4.26			9.908	193232	61.86	223.1	73	4.94			9.908	3582	1.94						7.408	3018	0.11						9.908
	7.417	1592	0.06						9.917	19032	12.43	256.1	75	0.9			9.917	294462	76.8	106.1	210	2.5			9.917	76197	24.39	233.1	24	1.62			9.917	3655	1.98						7.417	1970	0.07						9.917
	7.425	2043	0.08						9.925	17428	11.39	262.1	152	1.82			9.925	134768	35.15	107.1	765	9.1			9.925	27203	8.71	234.1	36	2.44			9.925	3632	1.96						7.425	2611	0.1						9.925
	7.433	1469	0.06						9.933	16212	10.59	263.1	186	2.23			9.933	41577	10.84	108.15	683	8.12			9.933	19565	6.26	235.1	34	2.3			9.933	3631	1.96						7.433	2434	0.09						9.933
	7.442	1708	0.07						9.942	15298	10	264.15	363	4.36			9.942	23731	6.19	109.1	1545	18.37			9.942	17539	5.62	236.1	47	3.18			9.942	3649	1.97						7.442	2931	0.11						9.942
	7.45	1575	0.06						9.95	14746	9.63	265.2	564	6.77			9.95	21193	5.53	110.15	991	11.78			9.95	16304	5.22	237.15	39	2.64			9.95	3604	1.95						7.45	2499	0.09						9.95
	7.458	1634	0.07						9.958	14048	9.18	266.2	118	1.42			9.958	19599	5.11	111.1	913	10.86			9.958	15052	4.82	238.2	117	7.92			9.958	3830	2.07						7.458	2244	0.09						9.958
	7.467	1298	0.05						9.967	13781	9	267.2	187	2.24			9.967	18390	4.8	112.1	737	8.76			9.967	14587	4.67	245.2	12	0.81			9.967	3661	1.98						7.467	3363	0.13						9.967
	7.475	2506	0.1						9.975	13459	8.79	279.2	107	1.28			9.975	17415	4.54	113.1	126	1.5			9.975	14324	4.59	247.2	68	4.6			9.975	5434	2.94						7.475	2084	0.08						9.975
	7.483	1773	0.07						9.983	13168	8.6	280.2	75	0.9			9.983	16437	4.29	114.1	34	0.4			9.983	13743	4.4	248.2	3	0.2			9.983	16928	9.15						7.483	2468	0.09						9.983
	7.492	1719	0.07						9.992	13173	8.61	281.2	92	1.1			9.992	15929	4.15	115.1	85	1.01			9.992	13683	4.38	249.2	72	4.87			9.992	34326	18.56						7.492	2477	0.09						9.992
	7.5	1845	0.07						10	12537	8.19	295.2	326	3.91			10	15269	3.98	116.1	1686	20.05			10	13353	4.27	251.2	50	3.38			10	47910	25.91						7.5	2746	0.1						10
	7.508	1526	0.06						10.008	12027	7.86	336.2	50	0.6			10.008	15196	3.96	117.1	289	3.44			10.008	13075	4.19	261.2	73	4.94			10.008	53367	28.86						7.508	2162	0.08						10.008
	7.517	1757	0.07						10.017	11375	7.43	337.2	119	1.43			10.017	15069	3.93	118.1	114	1.36			10.017	12585	4.03	263.2	122	8.25			10.017	55000	29.74						7.517	2329	0.09						10.017
	7.525	1835	0.07						10.025	10901	7.12	338.2	218	2.62			10.025	14857	3.87	119.1	383	4.55			10.025	12665	4.05	264.2	12	0.81			10.025	56117	30.35						7.525	2439	0.09						10.025
	7.533	1673	0.07						10.033	10771	7.04	339.2	120	1.44			10.033	14973	3.91	120.1	152	1.81			10.033	12189	3.9	265.2	126	8.53			10.033	56090	30.33						7.533	2046	0.08						10.033
	7.542	1326	0.05						10.042	10932	7.14	[MS Spectrum]					10.042	15455	4.03	121.1	883	10.5			10.042	11896	3.81	266.2	4	0.27			10.042	54563	29.51						7.542	2776	0.11						10.042
	7.55	2075	0.08						10.05	11394	7.44	# of Peaks	79				10.05	15103	3.94	122.15	355	4.22			10.05	11497	3.68	267.2	70	4.74			10.05	53361	28.86						7.55	2512	0.1						10.05
	7.558	2422	0.1						10.058	10888	7.11	Raw Spectrum	19.025 -> 19.042 (scan : 1972 -> 1974)				10.058	14779	3.85	123.1	994	11.82			10.058	11332	3.63	275.2	63	4.26			10.058	52354	28.31						7.558	2443	0.09						10.058
	7.567	1902	0.08						10.067	10081	6.59	Background	18.950 <-> 19.108 (scan : 1963 <-> 1982)				10.067	14940	3.9	124.15	589	7			10.067	11279	3.61	278.2	4	0.27			10.067	51634	27.92						7.567	2177	0.08						10.067
	7.575	1284	0.05						10.075	10519	6.87	Base Peak	m/z 55.05 (Inten : 508)				10.075	14855	3.87	125.1	379	4.51			10.075	11089	3.55	279.2	112	7.58			10.075	50130	27.11						7.575	2287	0.09						10.075
	7.583	2414	0.1						10.083	11000	7.19	Event#	1				10.083	14845	3.87	126.1	198	2.35			10.083	10845	3.47	280.2	8	0.54			10.083	48335	26.14						7.583	2616	0.1						10.083
	7.592	2335	0.09						10.092	10972	7.17	m/z	Absolute Intensity	Relative Intensity			10.092	14883	3.88	127.1	225	2.68			10.092	10572	3.38	281.2	3	0.2			10.092	46356	25.07						7.592	2469	0.09						10.092
	7.6	1413	0.06						10.1	10541	6.89	27	39	7.68			10.1	14897	3.89	128.1	148	1.76			10.1	10256	3.28	291.2	44	2.98			10.1	44435	24.03						7.6	2923	0.11						10.1
	7.608	2003	0.08						10.108	9874	6.45	29.05	195	38.39			10.108	14425	3.76	129.1	5578	66.33			10.108	10304	3.3	293.15	4	0.27			10.108	42411	22.93						7.608	2568	0.1						10.108
	7.617	2073	0.08						10.117	9869	6.45	39.1	30	5.91			10.117	14049	3.66	130.1	479	5.7			10.117	10264	3.29	319.2	132	8.93			10.117	40854	22.09						7.617	3064	0.12						10.117
	7.625	1499	0.06						10.125	10435	6.82	40.1	106	20.87			10.125	14120	3.68	131.1	157	1.87			10.125	10350	3.31	331.2	35	2.37			10.125	40030	21.65						7.625	2094	0.08						10.125
	7.633	1488	0.06						10.133	10204	6.67	41.05	346	68.11			10.133	14100	3.68	132.1	114	1.36			10.133	10342	3.31	333.2	38	2.57			10.133	39449	21.33						7.633	2586	0.1						10.133
	7.642	2184	0.09						10.142	10245	6.69	42.05	42	8.27			10.142	13965	3.64	133.15	371	4.41			10.142	10283	3.29	334.2	33	2.23			10.142	38656	20.9						7.642	1493	0.06						10.142
	7.65	1231	0.05						10.15	10268	6.71	43.05	305	60.04			10.15	13458	3.51	134.15	214	2.54			10.15	10446	3.34	335.2	34	2.3			10.15	37782	20.43						7.65	2445	0.09						10.15
	7.658	2128	0.08						10.158	10135	6.62	53	39	7.68			10.158	13637	3.56	135.15	640	7.61			10.158	10218	3.27	345.2	67	4.53			10.158	36348	19.66						7.658	2590	0.1						10.158
	7.667	2088	0.08						10.167	10176	6.65	54.1	126	24.8			10.167	13371	3.49	136.15	256	3.04			10.167	10450	3.35	347.25	320	21.65			10.167	34303	18.55						7.667	2931	0.11						10.167
	7.675	1583	0.06						10.175	9688	6.33	55.05	508	100			10.175	13225	3.45	137.15	713	8.48			10.175	10523	3.37	348.25	111	7.51			10.175	33237	17.97						7.675	2589	0.1						10.175
	7.683	1931	0.08						10.183	9807	6.41	56.1	92	18.11			10.183	13551	3.53	138.15	377	4.48			10.183	10475	3.35	349.3	30	2.03			10.183	32479	17.56						7.683	2492	0.09						10.183
	7.692	1732	0.07						10.192	9838	6.43	57.1	176	34.65			10.192	13088	3.41	139.1	130	1.55			10.192	10174	3.26	359.2	113	7.65			10.192	31818	17.21						7.692	2020	0.08						10.192
	7.7	2132	0.09						10.2	9756	6.37	58.1	48	9.45			10.2	12589	3.28	140.1	136	1.62			10.2	9967	3.19	361.3	45	3.04			10.2	31230	16.89						7.7	1811	0.07						10.2
	7.708	2163	0.09						10.208	9822	6.42	60.1	56	11.02			10.208	12411	3.24	141.1	140	1.66			10.208	9670	3.1	371.2	78	5.28			10.208	30317	16.39						7.708	2333	0.09						10.208
	7.717	1955	0.08						10.217	10009	6.54	61.1	64	12.6			10.217	12424	3.24	143.1	453	5.39			10.217	9377	3	373.2	51	3.45			10.217	29237	15.81						7.717	2377	0.09						10.217
	7.725	1411	0.06						10.225	10264	6.71	65	35	6.89			10.225	12097	3.16	145.1	120	1.43			10.225	9354	2.99	374.2	73	4.94			10.225	28280	15.29						7.725	2874	0.11						10.225
	7.733	2590	0.1						10.233	10236	6.69	66.1	53	10.43			10.233	11741	3.06	147.15	202	2.4			10.233	9804	3.14	387.2	32	2.17			10.233	27299	14.76						7.733	2485	0.09						10.233
	7.742	1705	0.07						10.242	10165	6.64	67.05	243	47.83			10.242	11805	3.08	148.1	232	2.76			10.242	9822	3.14	388.3	7	0.47			10.242	26729	14.45						7.742	2296	0.09						10.242
	7.75	1946	0.08						10.25	10042	6.56	68.05	88	17.32			10.25	12068	3.15	149.1	333	3.96			10.25	9594	3.07	401.3	129	8.73			10.25	26500	14.33						7.75	2918	0.11						10.25
	7.758	1855	0.07						10.258	9622	6.29	69.05	319	62.8			10.258	12082	3.15	150.15	184	2.19			10.258	9534	3.05	405.3	36	2.44			10.258	25701	13.9						7.758	2796	0.11						10.258
	7.767	1774	0.07						10.267	9120	5.96	70.1	175	34.45			10.267	11994	3.13	151.15	495	5.89			10.267	9693	3.1	415.2	52	3.52			10.267	24871	13.45						7.767	2155	0.08						10.267
	7.775	2391	0.1						10.275	9454	6.18	71.1	72	14.17			10.275	12355	3.22	152.1	427	5.08			10.275	10260	3.28	429.2	111	7.51			10.275	24251	13.11						7.775	1969	0.07						10.275
	7.783	1363	0.05						10.283	9800	6.4	72.1	4	0.79			10.283	12072	3.15	153.1	185	2.2			10.283	9907	3.17	443.3	110	7.44			10.283	23736	12.84						7.783	3518	0.13						10.283
	7.792	1604	0.06						10.292	9840	6.43	73	61	12.01			10.292	12006	3.13	154.1	69	0.82			10.292	9880	3.16	500.4	48	3.25			10.292	23075	12.48						7.792	2167	0.08						10.292
	7.8	1556	0.06						10.3	9662	6.31	75	17	3.35			10.3	12064	3.15	155.1	379	4.51			10.3	10499	3.36	501.4	32	2.17			10.3	22605	12.22						7.8	1952	0.07						10.3
	7.808	1786	0.07						10.308	9738	6.36	77.1	34	6.69			10.308	11915	3.11	157.1	165	1.96			10.308	10093	3.23	502.4	45	3.04			10.308	21936	11.86						7.808	2589	0.1						10.308
	7.817	1387	0.06						10.317	9571	6.25	78.1	16	3.15			10.317	12202	3.18	159.1	35	0.42			10.317	9527	3.05	503.4	107	7.24			10.317	21381	11.56						7.817	1721	0.07						10.317
	7.825	2297	0.09						10.325	9634	6.29	79.1	97	19.09			10.325	12423	3.24	161.1	230	2.73			10.325	10193	3.26	[MS Spectrum]					10.325	20933	11.32						7.825	2566	0.1						10.325
	7.833	1932	0.08						10.333	10158	6.64	80.1	30	5.91			10.333	12555	3.27	162.1	130	1.55			10.333	10189	3.26	# of Peaks	166				10.333	20718	11.2						7.833	2356	0.09						10.333
	7.842	1774	0.07						10.342	10467	6.84	81.1	152	29.92			10.342	12097	3.16	163.1	285	3.39			10.342	10120	3.24	Raw Spectrum	24.758 -> 24.775 (scan : 2660 -> 2662)				10.342	20512	11.09						7.842	1537	0.06						10.342
	7.85	1612	0.06						10.35	10881	7.11	82.1	121	23.82			10.35	11857	3.09	164.1	108	1.28			10.35	10203	3.27	Background	24.567 <-> 25.392 (scan : 2637 <-> 2736)				10.35	20018	10.83						7.85	3202	0.12						10.35
	7.858	1324	0.05						10.358	10652	6.96	83.1	349	68.7			10.358	12877	3.36	165.15	288	3.42			10.358	10276	3.29	Base Peak	m/z 55.05 (Inten : 2,853)				10.358	19688	10.65						7.858	2114	0.08						10.358
	7.867	2090	0.08						10.367	10647	6.96	84.1	184	36.22			10.367	12765	3.33	166.2	228	2.71			10.367	10238	3.28	Event#	1				10.367	19534	10.56						7.867	2182	0.08						10.367
	7.875	1799	0.07						10.375	10537	6.88	85.1	14	2.76			10.375	12880	3.36	167.2	130	1.55			10.375	10032	3.21	m/z	Absolute Intensity	Relative Intensity			10.375	19509	10.55						7.875	2067	0.08						10.375
	7.883	1186	0.05						10.383	10576	6.91	87.1	35	6.89			10.383	13080	3.41	169.1	158	1.88			10.383	9658	3.09	27.05	118	4.14			10.383	19029	10.29						7.883	2533	0.1						10.383
	7.892	1644	0.07						10.392	10651	6.96	88.1	223	43.9			10.392	13202	3.44	171.1	402	4.78			10.392	9805	3.14	28.05	27	0.95			10.392	18362	9.93						7.892	2799	0.11						10.392
	7.9	1639	0.07						10.4	10184	6.65	89.1	34	6.69			10.4	13344	3.48	172.1	173	2.06			10.4	9994	3.2	29.05	386	13.53			10.4	18081	9.78						7.9	1870	0.07						10.4
	7.908	2252	0.09						10.408	10168	6.64	91.1	20	3.94			10.408	13484	3.52	173.1	71	0.84			10.408	10188	3.26	32	29	1.02			10.408	17667	9.55						7.908	2683	0.1						10.408
	7.917	1766	0.07						10.417	10566	6.9	93.1	21	4.13			10.417	13084	3.41	175.1	139	1.65			10.417	10066	3.22	39.05	114	4			10.417	17118	9.26						7.917	1838	0.07						10.417
	7.925	1484	0.06						10.425	10520	6.87	94.1	50	9.84			10.425	13361	3.48	177.1	177	2.1			10.425	9608	3.08	40.1	21	0.74			10.425	16832	9.1						7.925	2578	0.1						10.425
	7.933	1107	0.04						10.433	10831	7.08	95.1	153	30.12			10.433	13234	3.45	178.1	119	1.41			10.433	9416	3.01	41.05	1192	41.78			10.433	16813	9.09						7.933	2490	0.09						10.433
	7.942	1907	0.08						10.442	10545	6.89	96.15	113	22.24			10.442	13761	3.59	179.1	196	2.33			10.442	9467	3.03	42.05	277	9.71			10.442	16557	8.95						7.942	2331	0.09						10.442
	7.95	1488	0.06						10.45	10381	6.78	97.1	207	40.75			10.45	13929	3.63	180.1	215	2.56			10.45	9407	3.01	43.05	1652	57.9			10.45	16217	8.77						7.95	2781	0.11						10.45
	7.958	2027	0.08						10.458	10565	6.9	98.1	103	20.28			10.458	13410	3.5	181.1	142	1.69			10.458	9924	3.18	44.05	66	2.31			10.458	15759	8.52						7.958	2362	0.09						10.458
	7.967	1757	0.07						10.467	10659	6.96	99.1	6	1.18			10.467	12934	3.37	183.1	158	1.88			10.467	10110	3.24	53.05	58	2.03			10.467	15766	8.53						7.967	2100	0.08						10.467
	7.975	1901	0.08						10.475	10140	6.63	101.1	147	28.94			10.475	13028	3.4	185.05	834	9.92			10.475	9803	3.14	54.05	440	15.42			10.475	15421	8.34						7.975	2640	0.1						10.475
	7.983	2197	0.09						10.483	9924	6.48	105.1	37	7.28			10.483	13224	3.45	186.1	150	1.78			10.483	8938	2.86	55.05	2853	100			10.483	15044	8.14						7.983	2699	0.1						10.483
	7.992	2213	0.09						10.492	9552	6.24	107.1	40	7.87			10.492	12790	3.34	189.1	73	0.87			10.492	8609	2.76	56.1	497	17.42			10.492	14926	8.07						7.992	2358	0.09						10.492
	8	959	0.04						10.5	9242	6.04	108.1	25	4.92			10.5	12629	3.29	191.1	144	1.71			10.5	8669	2.78	57.1	1215	42.59			10.5	14621	7.91						8	2763	0.1						10.5
	8.008	1245	0.05						10.508	9261	6.05	109.1	92	18.11			10.508	12591	3.28	193.1	202	2.4			10.508	8854	2.83	58.05	221	7.75			10.508	14362	7.77						8.008	2508	0.1						10.508
	8.017	1620	0.06						10.517	9806	6.41	110.1	81	15.94			10.517	12350	3.22	194.1	37	0.44			10.517	8383	2.68	59	59	2.07			10.517	14332	7.75						8.017	2705	0.1						10.517
	8.025	1782	0.07						10.525	9648	6.3	111.1	98	19.29			10.525	12595	3.28	195.1	120	1.43			10.525	8860	2.84	60	23	0.81			10.525	14222	7.69						8.025	1679	0.06						10.525
	8.033	1839	0.07						10.533	9256	6.05	112.1	45	8.86			10.533	12810	3.34	197.1	109	1.3			10.533	9470	3.03	65	19	0.67			10.533	14015	7.58						8.033	2152	0.08						10.533
	8.042	1260	0.05						10.542	9579	6.26	113.1	65	12.8			10.542	13327	3.48	199.1	259	3.08			10.542	9524	3.05	66.15	96	3.36			10.542	14525	7.85						8.042	2824	0.11						10.542
	8.05	1622	0.06						10.55	9790	6.4	115.1	83	16.34			10.55	13649	3.56	203.1	40	0.48			10.55	9317	2.98	67.05	1176	41.22			10.55	14613	7.9						8.05	2635	0.1						10.55
	8.058	1667	0.07						10.558	9748	6.37	116.1	12	2.36			10.558	13413	3.5	205.1	129	1.53			10.558	8832	2.83	68.1	523	18.33			10.558	14248	7.7						8.058	3693	0.14						10.558
	8.067	1746	0.07						10.567	9895	6.47	119.1	24	4.72			10.567	13358	3.48	207.1	203	2.41			10.567	8874	2.84	69.05	1926	67.51			10.567	13594	7.35						8.067	3437	0.13						10.567
	8.075	2357	0.09						10.575	9847	6.43	121.1	30	5.91			10.575	12931	3.37	208.1	123	1.46			10.575	9095	2.91	70.1	436	15.28			10.575	13063	7.06						8.075	2267	0.09						10.575
	8.083	1938	0.08						10.583	9758	6.38	122.1	28	5.51			10.583	12572	3.28	209.1	124	1.47			10.583	9544	3.06	71.1	820	28.74			10.583	12875	6.96						8.083	2221	0.08						10.583
	8.092	1483	0.06						10.592	9258	6.05	123.1	11	2.17			10.592	11708	3.05	211.1	136	1.62			10.592	9245	2.96	72.1	12	0.42			10.592	12838	6.94						8.092	2262	0.09						10.592
	8.1	1333	0.05						10.6	9038	5.91	124.1	27	5.31			10.6	11412	2.98	213.1	176	2.09			10.6	8647	2.77	73.1	11	0.39			10.6	12900	6.98						8.1	2743	0.1						10.6
	8.108	1287	0.05						10.608	9474	6.19	125.1	104	20.47			10.608	11216	2.93	219.1	35	0.42			10.608	8330	2.67	77	80	2.8			10.608	12649	6.84						8.108	2189	0.08						10.608
	8.117	1782	0.07						10.617	9687	6.33	127.1	71	13.98			10.617	11374	2.97	220.1	165	1.96			10.617	8271	2.65	78.1	39	1.37			10.617	12264	6.63						8.117	2222	0.08						10.617
	8.125	2310	0.09						10.625	9578	6.26	130.1	114	22.44			10.625	11115	2.9	221.1	315	3.75			10.625	8243	2.64	79.05	436	15.28			10.625	12200	6.6						8.125	3132	0.12						10.625
	8.133	1802	0.07						10.633	9382	6.13	133.1	13	2.56			10.633	11257	2.94	222.1	203	2.41			10.633	8058	2.58	80.1	432	15.14			10.633	12308	6.66						8.133	4033	0.15						10.633
	8.142	2161	0.09						10.642	9056	5.92	135.1	45	8.86			10.642	11266	2.94	225.1	175	2.08			10.642	8148	2.61	81.1	1175	41.18			10.642	11615	6.28						8.142	5141	0.19						10.642
	8.15	1083	0.04						10.65	8832	5.77	136.1	18	3.54			10.65	11275	2.94	227.1	81	0.96			10.65	8754	2.8	82.1	595	20.86			10.65	11238	6.08						8.15	3645	0.14						10.65
	8.158	2410	0.1						10.658	9342	6.1	137.1	90	17.72			10.658	11265	2.94	235.1	190	2.26			10.658	9275	2.97	83.1	1611	56.47			10.658	11533	6.24						8.158	3385	0.13						10.658
	8.167	1661	0.07						10.667	9695	6.33	138.1	18	3.54			10.667	11257	2.94	236.1	128	1.52			10.667	9340	2.99	84.1	304	10.66			10.667	11644	6.3						8.167	2872	0.11						10.667
	8.175	2342	0.09						10.675	9761	6.38	147.1	79	15.55			10.675	11585	3.02	239.1	223	2.65			10.675	9343	2.99	85.1	316	11.08			10.675	11401	6.17						8.175	2927	0.11						10.675
	8.183	2057	0.08						10.683	9863	6.44	149.1	17	3.35			10.683	11839	3.09	241.1	222	2.64			10.683	9405	3.01	86.1	52	1.82			10.683	11083	5.99						8.183	2307	0.09						10.683
	8.192	1667	0.07						10.692	10543	6.89	151.1	77	15.16			10.692	11517	3	242.1	112	1.33			10.692	9356	3	91.1	110	3.86			10.692	11084	5.99						8.192	3430	0.13						10.692
	8.2	1642	0.07						10.7	10071	6.58	152.1	68	13.39			10.7	10693	2.79	246.1	113	1.34			10.7	8933	2.86	92.1	74	2.59			10.7	11060	5.98						8.2	2170	0.08						10.7
	8.208	1751	0.07						10.708	10027	6.55	207.1	66	12.99			10.708	10959	2.86	247.1	141	1.68			10.708	8788	2.81	93.1	316	11.08			10.708	10736	5.81						8.208	1682	0.06						10.708
	8.217	2413	0.1						10.717	9524	6.22	316.1	50	9.84			10.717	11493	3	249.1	113	1.34			10.717	8360	2.68	94.1	344	12.06			10.717	10447	5.65						8.217	2794	0.11						10.717
	8.225	1953	0.08						10.725	9291	6.07	320.1	131	25.79			10.725	11595	3.02	253.1	321	3.82			10.725	8153	2.61	95.1	958	33.58			10.725	10352	5.6						8.225	3491	0.13						10.725
	8.233	1877	0.07						10.733	9301	6.08	321.1	78	15.35			10.733	11780	3.07	255.1	77	0.92			10.733	8139	2.61	96.1	761	26.67			10.733	10334	5.59						8.233	2274	0.09						10.733
	8.242	2505	0.1						10.742	9179	6	647.3	58	11.42			10.742	12408	3.24	262.1	147	1.75			10.742	8476	2.71	97.1	1425	49.95			10.742	10259	5.55						8.242	2362	0.09						10.742
	8.25	2359	0.09						10.75	9027	5.9	648.3	89	17.52			10.75	12971	3.38	263.1	137	1.63			10.75	8487	2.72	98.1	281	9.85			10.75	10088	5.46						8.25	2365	0.09						10.75
	8.258	2041	0.08						10.758	9330	6.1	[MS Spectrum]					10.758	13704	3.57	264.15	450	5.35			10.758	8628	2.76	99.1	219	7.68			10.758	10023	5.42						8.258	3188	0.12						10.758
	8.267	2022	0.08						10.767	9172	5.99	# of Peaks	127				10.767	14162	3.69	265.15	521	6.2			10.767	8580	2.75	100.1	34	1.19			10.767	9982	5.4						8.267	2136	0.08						10.767
	8.275	1918	0.08						10.775	9713	6.35	Raw Spectrum	21.600 -> 21.617 (scan : 2281 -> 2283)				10.775	14966	3.9	266.2	131	1.56			10.775	8334	2.67	101.1	36	1.26			10.775	9985	5.4						8.275	3048	0.12						10.775
	8.283	1607	0.06						10.783	9674	6.32	Background	21.442 <-> 21.658 (scan : 2262 <-> 2288)				10.783	14760	3.85	267.2	210	2.5			10.783	8538	2.73	105.1	14	0.49			10.783	9725	5.26						8.283	3230	0.12						10.783
	8.292	1813	0.07						10.792	9924	6.48	Base Peak	m/z 55.05 (Inten : 980)				10.792	14510	3.78	279.2	127	1.51			10.792	8753	2.8	106.1	28	0.98			10.792	9914	5.36						8.292	1969	0.07						10.792
	8.3	2896	0.12						10.8	10097	6.6	Event#	1				10.8	13692	3.57	280.2	36	0.43			10.8	8516	2.73	107.1	247	8.66			10.8	9747	5.27						8.3	3165	0.12						10.8
	8.308	2974	0.12						10.808	10374	6.78	m/z	Absolute Intensity	Relative Intensity			10.808	12998	3.39	281.2	144	1.71			10.808	8396	2.69	108.1	166	5.82			10.808	9548	5.16						8.308	2621	0.1						10.808
	8.317	1385	0.06						10.817	10805	7.06	27.05	67	6.84			10.817	13468	3.51	295.2	343	4.08			10.817	8700	2.79	109.1	571	20.01			10.817	9808	5.3						8.317	2061	0.08						10.817
	8.325	1132	0.05						10.825	11580	7.57	28.05	20	2.04			10.825	13475	3.51	296.2	69	0.82			10.825	9614	3.08	110.15	201	7.05			10.825	9638	5.21						8.325	2721	0.1						10.825
	8.333	2047	0.08						10.833	11070	7.23	29.05	461	47.04			10.833	12891	3.36	309.2	85	1.01			10.833	9041	2.89	111.15	731	25.62			10.833	9402	5.08						8.333	2170	0.08						10.833
	8.342	2552	0.1						10.842	10281	6.72	31.1	224	22.86			10.842	12530	3.27	336.2	98	1.17			10.842	8652	2.77	112.1	168	5.89			10.842	9258	5.01						8.342	2820	0.11						10.842
	8.35	1832	0.07						10.85	10470	6.84	32.1	8	0.82			10.85	12600	3.29	338.2	249	2.96			10.85	8746	2.8	113.1	95	3.33			10.85	9519	5.15						8.35	2626	0.1						10.85
	8.358	1825	0.07						10.858	10491	6.85	39.05	59	6.02			10.858	12654	3.3	339.2	120	1.43			10.858	8962	2.87	114.1	34	1.19			10.858	11062	5.98						8.358	2683	0.1						10.858
	8.367	1903	0.08						10.867	10768	7.04	41.05	601	61.33			10.867	12801	3.34	347.2	35	0.42			10.867	8649	2.77	117.1	18	0.63			10.867	16468	8.91						8.367	1900	0.07						10.867
	8.375	2416	0.1						10.875	10374	6.78	42.05	114	11.63			10.875	12962	3.38	[MS Spectrum]					10.875	8822	2.82	119.1	94	3.29			10.875	23273	12.59						8.375	1937	0.07						10.875
	8.383	2093	0.08						10.883	9958	6.51	43.05	664	67.76			10.883	12977	3.38	# of Peaks	200				10.883	8929	2.86	120.1	103	3.61			10.883	22484	12.16						8.383	2709	0.1						10.883
	8.392	2611	0.1						10.892	9826	6.42	44	8	0.82			10.892	12685	3.31	Raw Spectrum	24.408 -> 24.425 (scan : 2618 -> 2620)				10.892	8652	2.77	121.1	488	17.1			10.892	15010	8.12						8.392	3264	0.12						10.892
	8.4	985	0.04						10.9	9568	6.25	45	33	3.37			10.9	12848	3.35	Background	24.175 <-> 24.583 (scan : 2590 <-> 2639)				10.9	8920	2.86	122.15	142	4.98			10.9	10645	5.76						8.4	2210	0.08						10.9
	8.408	1395	0.06						10.908	9573	6.25	53.05	63	6.43			10.908	12826	3.35	Base Peak	m/z 55.05 (Inten : 2,153)				10.908	8563	2.74	123.1	339	11.88			10.908	9225	4.99						8.408	3234	0.12						10.908
	8.417	2620	0.1						10.917	10180	6.65	54.05	215	21.94			10.917	12690	3.31	Event#	1				10.917	8631	2.76	124.15	246	8.62			10.917	8988	4.86						8.417	2419	0.09						10.917
	8.425	1495	0.06						10.925	10524	6.88	55.05	980	100			10.925	13007	3.39	m/z	Absolute Intensity	Relative Intensity			10.925	8951	2.87	125.15	468	16.4			10.925	8764	4.74						8.425	2358	0.09						10.925
	8.433	3836	0.15						10.933	10676	6.98	56.1	156	15.92			10.933	13514	3.52	27.05	89	4.13			10.933	8917	2.85	126.2	78	2.73			10.933	8581	4.64						8.433	6048	0.23						10.933
	8.442	15162	0.6						10.942	10912	7.13	57.05	474	48.37			10.942	13779	3.59	28.05	46	2.14			10.942	9072	2.9	127.2	81	2.84			10.942	8507	4.6						8.442	10269	0.39						10.942
	8.45	16420	0.66						10.95	10811	7.06	58.1	19	1.94			10.95	13757	3.59	29.05	266	12.35			10.95	8948	2.86	130.2	35	1.23			10.95	8170	4.42						8.45	7528	0.29						10.95
	8.458	5822	0.23						10.958	10575	6.91	59.1	5	0.51			10.958	14099	3.68	32	7	0.33			10.958	9122	2.92	131.2	9	0.32			10.958	7979	4.31						8.458	4698	0.18						10.958
	8.467	3200	0.13						10.967	10946	7.15	60	42	4.29			10.967	15129	3.95	39.05	105	4.88			10.967	9162	2.93	132.2	70	2.45			10.967	7920	4.28						8.467	3592	0.14						10.967
	8.475	2567	0.1						10.975	11006	7.19	61	105	10.71			10.975	15747	4.11	40.15	56	2.6			10.975	9359	3	133.1	102	3.58			10.975	7969	4.31						8.475	4175	0.16						10.975
	8.483	2857	0.11						10.983	11198	7.32	65	22	2.24			10.983	16580	4.32	41.05	1043	48.44			10.983	9814	3.14	134.2	48	1.68			10.983	7929	4.29						8.483	2916	0.11						10.983
	8.492	1665	0.07						10.992	11058	7.22	66.1	32	3.27			10.992	16543	4.31	42.1	226	10.5			10.992	9667	3.09	135.15	418	14.65			10.992	7835	4.24						8.492	2907	0.11						10.992
	8.5	1160	0.05						11	11091	7.25	67.05	480	48.98			11	16273	4.24	43.05	1124	52.21			11	9790	3.13	136.15	116	4.07			11	7655	4.14						8.5	2670	0.1						11
	8.508	1807	0.07						11.008	10886	7.11	68.1	198	20.2			11.008	16999	4.43	44.05	55	2.55			11.008	10250	3.28	137.15	153	5.36			11.008	7794	4.21						8.508	3099	0.12						11.008
	8.517	1756	0.07						11.017	10945	7.15	69.05	491	50.1			11.017	17243	4.5	45	16	0.74			11.017	10082	3.23	138.15	97	3.4			11.017	7596	4.11						8.517	3588	0.14						11.017
	8.525	2550	0.1						11.025	11175	7.3	70.1	122	12.45			11.025	17026	4.44	53.05	97	4.51			11.025	9802	3.14	139.15	258	9.04			11.025	7483	4.05						8.525	2539	0.1						11.025
	8.533	1488	0.06						11.033	10991	7.18	71.1	121	12.35			11.033	16815	4.39	54.1	468	21.74			11.033	9571	3.06	140.1	49	1.72			11.033	7533	4.07						8.533	2779	0.11						11.033
	8.542	1387	0.06						11.042	11477	7.5	72.1	1	0.1			11.042	17184	4.48	55.05	2153	100			11.042	9737	3.12	141.1	21	0.74			11.042	7464	4.04						8.542	2209	0.08						11.042
	8.55	1541	0.06						11.05	11241	7.34	73.1	74	7.55			11.05	17619	4.6	56.05	340	15.79			11.05	9826	3.15	145.1	73	2.56			11.05	7515	4.06						8.55	2314	0.09						11.05
	8.558	1647	0.07						11.058	11631	7.6	77.05	65	6.63			11.058	18089	4.72	57.1	745	34.6			11.058	10072	3.22	147.1	42	1.47			11.058	7506	4.06						8.558	2392	0.09						11.058
	8.567	2160	0.09						11.067	11723	7.66	78.1	3	0.31			11.067	18563	4.84	58.05	140	6.5			11.067	9863	3.16	148.1	32	1.12			11.067	7331	3.96						8.567	2036	0.08						11.067
	8.575	1777	0.07						11.075	11745	7.67	79.05	112	11.43			11.075	18663	4.87	65.05	42	1.95			11.075	9699	3.11	149.15	193	6.76			11.075	7178	3.88						8.575	2295	0.09						11.075
	8.583	1755	0.07						11.083	11557	7.55	80.1	107	10.92			11.083	18927	4.94	66.1	66	3.07			11.083	9817	3.14	150.1	87	3.05			11.083	7256	3.92						8.583	3340	0.13						11.083
	8.592	1761	0.07						11.092	11108	7.26	81.1	433	44.18			11.092	18864	4.92	67.05	1385	64.33			11.092	9982	3.2	151.1	144	5.05			11.092	6981	3.78						8.592	2894	0.11						11.092
	8.6	1185	0.05						11.1	10580	6.91	82.1	265	27.04			11.1	18743	4.89	68.1	409	19			11.1	9892	3.17	152.1	151	5.29			11.1	7093	3.84						8.6	2358	0.09						11.1
	8.608	1828	0.07						11.108	11223	7.33	83.1	320	32.65			11.108	18253	4.76	69.1	1434	66.6			11.108	9613	3.08	153.15	185	6.48			11.108	7182	3.88						8.608	1832	0.07						11.108
	8.617	1560	0.06						11.117	11381	7.44	84.1	85	8.67			11.117	17906	4.67	70.1	250	11.61			11.117	9448	3.02	154.1	74	2.59			11.117	7354	3.98						8.617	2436	0.09						11.117
	8.625	1783	0.07						11.125	11300	7.38	85.1	83	8.47			11.125	17197	4.49	71.1	474	22.02			11.125	9837	3.15	155.1	47	1.65			11.125	7430	4.02						8.625	2308	0.09						11.125
	8.633	1433	0.06						11.133	11048	7.22	86.1	125	12.76			11.133	16631	4.34	72.1	4	0.19			11.133	9932	3.18	161.1	57	2			11.133	7355	3.98						8.633	2037	0.08						11.133
	8.642	1985	0.08						11.142	11237	7.34	87.1	121	12.35			11.142	15662	4.08	77.05	75	3.48			11.142	9682	3.1	162.1	75	2.63			11.142	6972	3.77						8.642	2242	0.09						11.142
	8.65	2105	0.08						11.15	11536	7.54	91.1	44	4.49			11.15	16049	4.19	78.1	115	5.34			11.15	9580	3.07	163.1	67	2.35			11.15	6746	3.65						8.65	2606	0.1						11.15
	8.658	1637	0.07						11.158	11916	7.79	92.1	60	6.12			11.158	16766	4.37	79.05	544	25.27			11.158	9375	3	164.1	54	1.89			11.158	6776	3.66						8.658	2472	0.09						11.158
	8.667	2430	0.1						11.167	11845	7.74	93.1	43	4.39			11.167	17395	4.54	80.1	469	21.78			11.167	9928	3.18	165.1	89	3.12			11.167	6923	3.74						8.667	2689	0.1						11.167
	8.675	1410	0.06						11.175	11965	7.82	94.1	131	13.37			11.175	18207	4.75	81.1	1179	54.76			11.175	10170	3.26	166.1	107	3.75			11.175	6748	3.65						8.675	3168	0.12						11.175
	8.683	1966	0.08						11.183	12103	7.91	95.1	337	34.39			11.183	18950	4.94	82.1	464	21.55			11.183	9833	3.15	167.1	120	4.21			11.183	6857	3.71						8.683	2285	0.09						11.183
	8.692	2287	0.09						11.192	12081	7.89	96.1	200	20.41			11.192	19743	5.15	83.1	903	41.94			11.192	10112	3.24	169.1	67	2.35			11.192	6949	3.76						8.692	3274	0.12						11.192
	8.7	2214	0.09						11.2	12000	7.84	97.1	267	27.24			11.2	19703	5.14	84.05	192	8.92			11.2	9794	3.14	175.1	33	1.16			11.2	6938	3.75						8.7	2375	0.09						11.2
	8.708	1670	0.07						11.208	11966	7.82	98.1	161	16.43			11.208	19272	5.03	85.1	233	10.82			11.208	9842	3.15	177.1	53	1.86			11.208	6601	3.57						8.708	2383	0.09						11.208
	8.717	1619	0.06						11.217	12073	7.89	99.1	22	2.24			11.217	18079	4.72	87.1	34	1.58			11.217	10085	3.23	178.1	49	1.72			11.217	6651	3.6						8.717	2314	0.09						11.217
	8.725	2332	0.09						11.225	12074	7.89	105.1	38	3.88			11.225	17186	4.48	91.1	146	6.78			11.225	10041	3.21	179.1	37	1.3			11.225	6618	3.58						8.725	2957	0.11						11.225
	8.733	1919	0.08						11.233	12038	7.87	106.1	15	1.53			11.233	16760	4.37	92.15	92	4.27			11.233	9986	3.2	180.1	47	1.65			11.233	6610	3.57						8.733	2388	0.09						11.233
	8.742	2774	0.11						11.242	11891	7.77	107.15	59	6.02			11.242	15710	4.1	93.1	353	16.4			11.242	10170	3.26	181.1	55	1.93			11.242	6715	3.63						8.742	4618	0.18						11.242
	8.75	15689	0.63						11.25	12200	7.97	108.15	68	6.94			11.25	15567	4.06	94.1	341	15.84			11.25	10192	3.26	183.2	39	1.37			11.25	6789	3.67						8.75	16791	0.64						11.25
	8.758	58461	2.33						11.258	12085	7.9	109.1	110	11.22			11.258	14990	3.91	95.1	987	45.84			11.258	10159	3.25	189.1	73	2.56			11.258	6716	3.63						8.758	57246	2.17						11.258
	8.767	132920	5.3						11.267	12376	8.09	110.15	111	11.33			11.267	14918	3.89	96.1	537	24.94			11.267	10342	3.31	191.2	38	1.33			11.267	6780	3.67						8.767	112213	4.25						11.267
	8.775	233535	9.32						11.275	12261	8.01	111.1	142	14.49			11.275	15100	3.94	97.1	707	32.84			11.275	10015	3.21	192.1	34	1.19			11.275	6409	3.47						8.775	96413	3.66						11.275
	8.783	319910	12.76						11.283	12529	8.19	112.1	36	3.67			11.283	15583	4.06	98.1	195	9.06			11.283	9990	3.2	193.1	35	1.23			11.283	6792	3.67						8.783	24644	0.93						11.283
	8.792	263753	10.52						11.292	11777	7.69	113.1	13	1.33			11.292	15547	4.05	99.15	115	5.34			11.292	10324	3.31	194.2	69	2.42			11.292	6806	3.68						8.792	5586	0.21						11.292
	8.8	38936	1.55						11.3	12124	7.92	115.1	30	3.06			11.3	15128	3.95	100.1	82	3.81			11.3	10077	3.23	195.2	71	2.49			11.3	6707	3.63						8.8	3408	0.13						11.3
	8.808	4736	0.19						11.308	12196	7.97	116.1	221	22.55			11.308	14943	3.9	104.1	76	3.53			11.308	9965	3.19	197.1	71	2.49			11.308	6488	3.51						8.808	3524	0.13						11.308
	8.817	3166	0.13						11.317	12213	7.98	117.1	80	8.16			11.317	15211	3.97	105.1	39	1.81			11.317	10401	3.33	206.1	76	2.66			11.317	6335	3.43						8.817	3115	0.12						11.317
	8.825	3618	0.14						11.325	12495	8.16	118.1	70	7.14			11.325	15495	4.04	106.15	50	2.32			11.325	10926	3.5	207.1	9	0.32			11.325	6297	3.41						8.825	3317	0.13						11.325
	8.833	3102	0.12						11.333	12515	8.18	119.1	16	1.63			11.333	15623	4.07	107.1	266	12.35			11.333	10715	3.43	218.1	20	0.7			11.333	6182	3.34						8.833	2883	0.11						11.333
	8.842	3545	0.14						11.342	12559	8.21	120.1	51	5.2			11.342	15680	4.09	108.1	179	8.31			11.342	10597	3.39	219.1	69	2.42			11.342	6141	3.32						8.842	3060	0.12						11.342
	8.85	2751	0.11						11.35	12381	8.09	121.1	61	6.22			11.35	15760	4.11	109.1	491	22.81			11.35	10461	3.35	220.1	150	5.26			11.35	5959	3.22						8.85	2773	0.11						11.35
	8.858	2618	0.1						11.358	13177	8.61	122.15	53	5.41			11.358	16242	4.24	110.1	212	9.85			11.358	10411	3.33	221.1	66	2.31			11.358	5936	3.21						8.858	2784	0.11						11.358
	8.867	3067	0.12						11.367	13503	8.82	123.15	151	15.41			11.367	17319	4.52	111.15	367	17.05			11.367	10906	3.49	222.1	114	4			11.367	6236	3.37						8.867	2309	0.09						11.367
	8.875	2134	0.09						11.375	13622	8.9	124.2	88	8.98			11.375	18195	4.75	112.1	53	2.46			11.375	11149	3.57	223.1	117	4.1			11.375	6084	3.29						8.875	3090	0.12						11.375
	8.883	2110	0.08						11.383	13913	9.09	125.15	44	4.49			11.383	19478	5.08	113.15	87	4.04			11.383	11823	3.79	234.1	110	3.86			11.383	5775	3.12						8.883	3918	0.15						11.383
	8.892	2302	0.09						11.392	14092	9.21	126.2	6	0.61			11.392	20350	5.31	116.1	8	0.37			11.392	12104	3.88	235.1	71	2.49			11.392	5668	3.07						8.892	2943	0.11						11.392
	8.9	2071	0.08						11.4	14040	9.17	127.2	21	2.14			11.4	21192	5.53	118.1	8	0.37			11.4	12121	3.88	236.1	39	1.37			11.4	5705	3.09						8.9	2922	0.11						11.4
	8.908	1480	0.06						11.408	13911	9.09	129.1	597	60.92			11.408	21985	5.73	119.1	131	6.08			11.408	12059	3.86	237.2	289	10.13			11.408	5890	3.19						8.908	2025	0.08						11.408
	8.917	1601	0.06						11.417	14451	9.44	130.1	41	4.18			11.417	23301	6.08	120.1	75	3.48			11.417	12173	3.9	238.2	142	4.98			11.417	6135	3.32						8.917	2649	0.1						11.417
	8.925	1970	0.08						11.425	14273	9.33	132.1	73	7.45			11.425	24877	6.49	121.15	448	20.81			11.425	12349	3.95	245.2	43	1.51			11.425	6052	3.27						8.925	2536	0.1						11.425
	8.933	2318	0.09						11.433	14755	9.64	133.1	69	7.04			11.433	25820	6.73	122.15	198	9.2			11.433	12394	3.97	247.15	186	6.52			11.433	5877	3.18						8.933	2946	0.11						11.433
	8.942	3484	0.14						11.442	15981	10.44	134.1	10	1.02			11.442	26564	6.93	123.15	293	13.61			11.442	12602	4.03	248.1	38	1.33			11.442	5733	3.1						8.942	2799	0.11						11.442
	8.95	1314	0.05						11.45	17165	11.22	135.15	50	5.1			11.45	27099	7.07	124.15	177	8.22			11.45	12574	4.03	249.1	34	1.19			11.45	5602	3.03						8.95	2468	0.09						11.45
	8.958	2825	0.11						11.458	16739	10.94	136.1	6	0.61			11.458	28229	7.36	125.15	190	8.82			11.458	12781	4.09	251.1	61	2.14			11.458	5665	3.06						8.958	1670	0.06						11.458
	8.967	2034	0.08						11.467	16663	10.89	137.15	41	4.18			11.467	27949	7.29	126.1	11	0.51			11.467	12644	4.05	259.1	117	4.1			11.467	5597	3.03						8.967	2572	0.1						11.467
	8.975	1936	0.08						11.475	16577	10.83	138.15	60	6.12			11.475	26881	7.01	127.1	34	1.58			11.475	12667	4.06	262.1	52	1.82			11.475	5859	3.17						8.975	2724	0.1						11.475
	8.983	1877	0.07						11.483	16292	10.64	143.1	131	13.37			11.483	24521	6.4	131.1	38	1.76			11.483	12077	3.87	263.2	109	3.82			11.483	5737	3.1						8.983	2910	0.11						11.483
	8.992	2043	0.08						11.492	15849	10.36	147.1	47	4.8			11.492	22689	5.92	132.1	89	4.13			11.492	12005	3.84	264.2	43	1.51			11.492	5518	2.98						8.992	3278	0.12						11.492
	9	1910	0.08						11.5	15019	9.81	148.1	49	5			11.5	21403	5.58	133.1	77	3.58			11.5	11738	3.76	265.2	468	16.4			11.5	5645	3.05						9	3336	0.13						11.5
	9.008	1478	0.06						11.508	15130	9.89	149.1	36	3.67			11.508	20176	5.26	134.15	60	2.79			11.508	11404	3.65	266.15	166	5.82			11.508	5901	3.19						9.008	1548	0.06						11.508
	9.017	2621	0.1						11.517	15110	9.87	150.1	42	4.29			11.517	20200	5.27	135.15	312	14.49			11.517	11065	3.54	267.2	132	4.63			11.517	5809	3.14						9.017	3966	0.15						11.517
	9.025	3770	0.15						11.525	15448	10.09	151.1	22	2.24			11.525	22277	5.81	136.15	139	6.46			11.525	11631	3.72	275.2	41	1.44			11.525	5613	3.04						9.025	2652	0.1						11.525
	9.033	1807	0.07						11.533	16063	10.5	152.1	34	3.47			11.533	25625	6.68	137.15	133	6.18			11.533	12643	4.05	278.2	27	0.95			11.533	5400	2.92						9.033	3485	0.13						11.533
	9.042	2218	0.09						11.542	17898	11.69	153.2	9	0.92			11.542	30744	8.02	138.15	142	6.6			11.542	13366	4.28	279.2	117	4.1			11.542	5132	2.78						9.042	2911	0.11						11.542
	9.05	1848	0.07						11.55	19464	12.72	161.1	29	2.96			11.55	36207	9.44	139.15	92	4.27			11.55	14486	4.64	280.2	57	2			11.55	5243	2.84						9.05	3801	0.14						11.55
	9.058	1852	0.07						11.558	21145	13.82	163.1	40	4.08			11.558	41389	10.79	140.1	87	4.04			11.558	15443	4.94	281.2	58	2.03			11.558	5406	2.92						9.058	2890	0.11						11.558
	9.067	2184	0.09						11.567	22047	14.4	165.1	21	2.14			11.567	46327	12.08	141.2	31	1.44			11.567	16093	5.15	291.2	106	3.72			11.567	5484	2.97						9.067	2755	0.1						11.567
	9.075	1998	0.08						11.575	21680	14.17	166.1	56	5.71			11.575	46751	12.19	145.2	105	4.88			11.575	16340	5.23	293.2	171	5.99			11.575	5413	2.93						9.075	3736	0.14						11.575
	9.083	1541	0.06						11.583	20975	13.7	169.1	22	2.24			11.583	42939	11.2	147.15	46	2.14			11.583	15447	4.95	294.2	133	4.66			11.583	5606	3.03						9.083	2832	0.11						11.583
	9.092	1368	0.05						11.592	20026	13.08	171.1	129	13.16			11.592	36852	9.61	148.1	47	2.18			11.592	14480	4.64	315.2	34	1.19			11.592	5456	2.95						9.092	2441	0.09						11.592
	9.1	2009	0.08						11.6	18240	11.92	177.1	75	7.65			11.6	31417	8.19	149.15	161	7.48			11.6	13965	4.47	319.2	162	5.68			11.6	5372	2.9						9.1	2624	0.1						11.6
	9.108	1522	0.06						11.608	16830	11	178.2	109	11.12			11.608	26473	6.9	150.15	67	3.11			11.608	13321	4.26	321.2	36	1.26			11.608	5432	2.94						9.108	2582	0.1						11.608
	9.117	1610	0.06						11.617	15908	10.39	179.2	112	11.43			11.617	23588	6.15	151.15	149	6.92			11.617	12955	4.15	333.2	284	9.95			11.617	5280	2.86						9.117	3131	0.12						11.617
	9.125	1443	0.06						11.625	16048	10.49	180.1	71	7.24			11.625	22970	5.99	152.1	63	2.93			11.625	13225	4.23	334.2	84	2.94			11.625	5375	2.91						9.125	2293	0.09						11.625
	9.133	2344	0.09						11.633	16488	10.77	185.1	109	11.12			11.633	23619	6.16	153.15	63	2.93			11.633	14124	4.52	335.2	84	2.94			11.633	5512	2.98						9.133	2464	0.09						11.633
	9.142	2180	0.09						11.642	17474	11.42	191.1	59	6.02			11.642	26219	6.84	155.1	53	2.46			11.642	14241	4.56	347.25	1078	37.78			11.642	5519	2.98						9.142	3960	0.15						11.642
	9.15	2407	0.1						11.65	17733	11.59	194.1	76	7.76			11.65	28432	7.42	159.1	36	1.67			11.65	14343	4.59	348.25	270	9.46			11.65	5358	2.9						9.15	1939	0.07						11.65
	9.158	2606	0.1						11.658	18034	11.78	207.1	6	0.61			11.658	30545	7.97	161.1	39	1.81			11.658	14351	4.59	349.2	93	3.26			11.658	5340	2.89						9.158	3094	0.12						11.658
	9.167	1791	0.07						11.667	19087	12.47	218.2	37	3.78			11.667	33719	8.79	162.1	6	0.28			11.667	15080	4.83	361.3	104	3.65			11.667	5299	2.87						9.167	3337	0.13						11.667
	9.175	1857	0.07						11.675	19556	12.78	220.1	52	5.31			11.675	34778	9.07	163.15	97	4.51			11.675	15289	4.89	362.3	117	4.1			11.675	5119	2.77						9.175	3254	0.12						11.675
	9.183	2649	0.11						11.683	20361	13.3	221.1	7	0.71			11.683	35395	9.23	164.2	54	2.51			11.683	15365	4.92	373.3	25	0.88			11.683	5162	2.79						9.183	2770	0.11						11.683
	9.192	11176	0.45						11.692	20446	13.36	235.2	110	11.22			11.692	35832	9.35	165.1	39	1.81			11.692	15527	4.97	376.2	44	1.54			11.692	5285	2.86						9.192	8236	0.31						11.692
	9.2	58066	2.32						11.7	20968	13.7	237.1	104	10.61			11.7	36338	9.48	166.2	13	0.6			11.7	16089	5.15	387.3	28	0.98			11.7	5062	2.74						9.2	34869	1.32						11.7
	9.208	97664	3.9						11.708	21427	14	239.2	18	1.84			11.708	35763	9.33	167.1	63	2.93			11.708	16088	5.15	390.3	85	2.98			11.708	5544	3						9.208	45563	1.73						11.708
	9.217	38696	1.54						11.717	21128	13.8	253.1	112	11.43			11.717	35213	9.18	169.1	12	0.56			11.717	16400	5.25	401.3	68	2.38			11.717	5343	2.89						9.217	17478	0.66						11.717
	9.225	8795	0.35						11.725	21349	13.95	264.2	10	1.02			11.725	34310	8.95	173.1	3	0.14			11.725	15578	4.99	405.3	120	4.21			11.725	5434	2.94						9.225	6694	0.25						11.725
	9.233	3714	0.15						11.733	21449	14.01	265.2	21	2.14			11.733	32787	8.55	175.1	53	2.46			11.733	14883	4.76	484.3	139	4.87			11.733	5139	2.78						9.233	4677	0.18						11.733
	9.242	4420	0.18						11.742	21251	13.88	266.2	110	11.22			11.742	31630	8.25	176.2	27	1.25			11.742	14705	4.71	500.3	41	1.44			11.742	5361	2.9						9.242	5516	0.21						11.742
	9.25	3467	0.14						11.75	21233	13.87	267.2	63	6.43			11.75	30853	8.05	177.2	30	1.39			11.75	15618	5	502.4	146	5.12			11.75	5321	2.88						9.25	4200	0.16						11.75
	9.258	4022	0.16						11.758	20932	13.68	278.2	44	4.49			11.758	30422	7.93	178.1	43	2			11.758	15934	5.1	503.4	144	5.05			11.758	5181	2.8						9.258	2426	0.09						11.758
	9.267	2603	0.1						11.767	20884	13.65	281.2	45	4.59			11.767	30616	7.99	179.2	65	3.02			11.767	16445	5.26	[MS Spectrum]					11.767	5065	2.74						9.267	3403	0.13						11.767
	9.275	2733	0.11						11.775	20751	13.56	291.2	23	2.35			11.775	30458	7.94	180.1	18	0.84			11.775	16637	5.33	# of Peaks	72				11.775	4890	2.64						9.275	2733	0.1						11.775
	9.283	2766	0.11						11.783	20277	13.25	292.2	105	10.71			11.783	29620	7.73	181.2	30	1.39			11.783	16301	5.22	Raw Spectrum	28.450 -> 28.467 (scan : 3103 -> 3105)				11.783	4880	2.64						9.283	2426	0.09						11.783
	9.292	1698	0.07						11.792	19633	12.83	293.2	46	4.69			11.792	28218	7.36	182.1	34	1.58			11.792	16311	5.22	Background	28.258 <-> 28.658 (scan : 3080 <-> 3128)				11.792	4638	2.51						9.292	2105	0.08						11.792
	9.3	2198	0.09						11.8	19853	12.97	308.2	39	3.98			11.8	26638	6.95	185.1	36	1.67			11.8	16450	5.27	Base Peak	m/z 55.05 (Inten : 1,028)				11.8	4537	2.45						9.3	3477	0.13						11.8
	9.308	1470	0.06						11.808	19920	13.02	321.25	74	7.55			11.808	26890	7.01	189.1	30	1.39			11.808	16337	5.23	Event#	1				11.808	5711	3.09						9.308	2162	0.08						11.808
	9.317	1785	0.07						11.817	20928	13.67	322.3	29	2.96			11.817	28603	7.46	191.1	11	0.51			11.817	16404	5.25	m/z	Absolute Intensity	Relative Intensity			11.817	8284	4.48						9.317	2992	0.11						11.817
	9.325	1735	0.07						11.825	21904	14.31	323.2	124	12.65			11.825	30684	8	193.1	50	2.32			11.825	16576	5.31	27	92	8.95			11.825	8772	4.74						9.325	3421	0.13						11.825
	9.333	2397	0.1						11.833	23055	15.06	347.3	11	1.12			11.833	34678	9.04	194.1	24	1.11			11.833	17068	5.46	28.05	77	7.49			11.833	7186	3.89						9.333	2068	0.08						11.833
	9.342	2274	0.09						11.842	24558	16.05	366.2	39	3.98			11.842	41369	10.79	195.1	21	0.98			11.842	18249	5.84	29.05	496	48.25			11.842	5525	2.99						9.342	2452	0.09						11.842
	9.35	1950	0.08						11.85	27227	17.79	474.3	46	4.69			11.85	47385	12.36	196.1	36	1.67			11.85	18963	6.07	31	168	16.34			11.85	4805	2.6						9.35	3347	0.13						11.85
	9.358	1682	0.07						11.858	29416	19.22	647.3	17	1.73			11.858	51697	13.48	205.1	9	0.42			11.858	19706	6.31	39.1	70	6.81			11.858	4705	2.54						9.358	2051	0.08						11.858
	9.367	1324	0.05						11.867	29715	19.41	648.3	61	6.22			11.867	52664	13.74	206.2	50	2.32			11.867	20021	6.41	41.05	669	65.08			11.867	4731	2.56						9.367	2293	0.09						11.867
	9.375	1789	0.07						11.875	28402	18.56	[MS Spectrum]					11.875	49970	13.03	207.1	4	0.19			11.875	19660	6.29	42.05	179	17.41			11.875	4746	2.57						9.375	2803	0.11						11.875
	9.383	2095	0.08						11.883	26255	17.15	# of Peaks	155				11.883	43511	11.35	208.1	65	3.02			11.883	18427	5.9	43.05	638	62.06			11.883	4811	2.6						9.383	1813	0.07						11.883
	9.392	1986	0.08						11.892	25022	16.35	Raw Spectrum	22.158 -> 22.175 (scan : 2348 -> 2350)				11.892	39572	10.32	209.1	78	3.62			11.892	17646	5.65	44	39	3.79			11.892	4806	2.6						9.392	1943	0.07						11.892
	9.4	1879	0.07						11.9	25510	16.67	Background	21.667 <-> 23.233 (scan : 2289 <-> 2477)				11.9	37988	9.91	217.1	34	1.58			11.9	17765	5.69	45	33	3.21			11.9	4746	2.57						9.4	2591	0.1						11.9
	9.408	2121	0.08						11.908	27162	17.75	Base Peak	m/z 55.05 (Inten : 3,528)				11.908	39415	10.28	218.1	57	2.65			11.908	18734	6	53	126	12.26			11.908	4700	2.54						9.408	2778	0.11						11.908
	9.417	2661	0.11						11.917	28138	18.38	Event#	1				11.917	41781	10.9	219.1	57	2.65			11.917	20073	6.43	54.05	207	20.14			11.917	4650	2.51						9.417	2444	0.09						11.917
	9.425	2089	0.08						11.925	29186	19.07	m/z	Absolute Intensity	Relative Intensity			11.925	44277	11.55	220.15	183	8.5			11.925	20061	6.42	55.05	1028	100			11.925	4581	2.48						9.425	1852	0.07						11.925
	9.433	1749	0.07						11.933	29955	19.57	27.05	206	5.84			11.933	45735	11.93	221.1	90	4.18			11.933	20021	6.41	56.05	279	27.14			11.933	4630	2.5						9.433	2400	0.09						11.933
	9.442	2164	0.09						11.942	30719	20.07	28.05	50	1.42			11.942	45758	11.93	222.1	58	2.69			11.942	20459	6.55	57.05	578	56.23			11.942	4575	2.47						9.442	2340	0.09						11.942
	9.45	1590	0.06						11.95	31253	20.42	29.05	614	17.4			11.95	46702	12.18	223.1	128	5.95			11.95	20242	6.48	58.1	112	10.89			11.95	4625	2.5						9.45	2744	0.1						11.95
	9.458	1688	0.07						11.958	32538	21.26	32.1	18	0.51			11.958	49014	12.78	233.1	34	1.58			11.958	20267	6.49	59.1	20	1.95			11.958	4583	2.48						9.458	1787	0.07						11.958
	9.467	1963	0.08						11.967	33590	21.95	39.1	201	5.7			11.967	50113	13.07	234.1	33	1.53			11.967	20355	6.52	60.1	17	1.65			11.967	4552	2.46						9.467	2068	0.08						11.967
	9.475	1983	0.08						11.975	34902	22.8	40.1	60	1.7			11.975	51253	13.37	235.1	50	2.32			11.975	21242	6.8	66.1	38	3.7			11.975	4557	2.46						9.475	2891	0.11						11.975
	9.483	2011	0.08						11.983	35003	22.87	41.05	1992	56.46			11.983	50714	13.23	236.1	92	4.27			11.983	22011	7.05	67.05	427	41.54			11.983	4447	2.4						9.483	3068	0.12						11.983
	9.492	1353	0.05						11.992	34699	22.67	42.1	437	12.39			11.992	49962	13.03	237.2	103	4.78			11.992	21481	6.88	68.1	204	19.84			11.992	4533	2.45						9.492	2284	0.09						11.992
	9.5	1560	0.06						12	33338	21.78	43.05	3343	94.76			12	47642	12.43	238.2	34	1.58			12	20417	6.54	69.1	595	57.88			12	4993	2.7						9.5	2577	0.1						12
	9.508	2520	0.1						12.008	33350	21.79	44	119	3.37			12.008	45708	11.92	245.2	49	2.28			12.008	19713	6.31	70.1	143	13.91			12.008	4867	2.63						9.508	1695	0.06						12.008
	9.517	1469	0.06						12.017	32457	21.21	45	20	0.57			12.017	44494	11.6	246.2	104	4.83			12.017	19707	6.31	71.05	129	12.55			12.017	4621	2.5						9.517	3329	0.13						12.017
	9.525	1623	0.06						12.025	31515	20.59	53.05	177	5.02			12.025	43157	11.26	247.2	47	2.18			12.025	19168	6.14	73.1	33	3.21			12.025	4388	2.37						9.525	2221	0.08						12.025
	9.533	1368	0.05						12.033	30587	19.98	54.05	663	18.79			12.033	41042	10.7	248.2	58	2.69			12.033	19440	6.22	75.1	70	6.81			12.033	4543	2.46						9.533	2479	0.09						12.033
	9.542	1460	0.06						12.042	29648	19.37	55.05	3528	100			12.042	39755	10.37	249.2	135	6.27			12.042	18889	6.05	77.1	10	0.97			12.042	4317	2.33						9.542	2879	0.11						12.042
	9.55	1454	0.06						12.05	28398	18.55	56.1	669	18.96			12.05	37636	9.82	251.2	31	1.44			12.05	18568	5.94	79.05	101	9.82			12.05	4556	2.46						9.55	2167	0.08						12.05
	9.558	2052	0.08						12.058	27228	17.79	57.1	2689	76.22			12.058	35030	9.14	259.2	34	1.58			12.058	18808	6.02	80.1	76	7.39			12.058	4747	2.57						9.558	2691	0.1						12.058
	9.567	2001	0.08						12.067	27603	18.04	58.05	683	19.36			12.067	33487	8.73	260.2	35	1.63			12.067	18790	6.02	81.1	391	38.04			12.067	4689	2.54						9.567	2742	0.1						12.067
	9.575	2175	0.09						12.075	28330	18.51	59.05	277	7.85			12.075	34449	8.98	261.2	19	0.88			12.075	19084	6.11	82.1	284	27.63			12.075	4645	2.51						9.575	2440	0.09						12.075
	9.583	1555	0.06						12.083	30598	19.99	60.05	6	0.17			12.083	35876	9.36	262.2	6	0.28			12.083	19314	6.18	83.1	464	45.14			12.083	4539	2.45						9.583	3633	0.14						12.083
	9.592	1445	0.06						12.092	33130	21.65	61	36	1.02			12.092	38321	9.99	263.2	161	7.48			12.092	20470	6.55	84.1	109	10.6			12.092	4544	2.46						9.592	2499	0.09						12.092
	9.6	2114	0.08						12.1	35043	22.9	65	78	2.21			12.1	40524	10.57	264.2	78	3.62			12.1	20691	6.62	85.1	57	5.54			12.1	4570	2.47						9.6	2166	0.08						12.1
	9.608	1988	0.08						12.108	35119	22.95	66.15	163	4.62			12.108	40679	10.61	265.15	150	6.97			12.108	20391	6.53	91.1	21	2.04			12.108	4499	2.43						9.608	3211	0.12						12.108
	9.617	1674	0.07						12.117	33698	22.02	67.05	1806	51.19			12.117	39469	10.29	266.2	44	2.04			12.117	19841	6.35	93.1	100	9.73			12.117	4337	2.35						9.617	2630	0.1						12.117
	9.625	1451	0.06						12.125	31447	20.55	68.1	731	20.72			12.125	36623	9.55	267.2	117	5.43			12.125	19360	6.2	94.1	94	9.14			12.125	4287	2.32						9.625	3131	0.12						12.125
	9.633	2300	0.09						12.133	29452	19.24	69.1	2399	68			12.133	33235	8.67	275.2	18	0.84			12.133	18545	5.94	95.1	335	32.59			12.133	4237	2.29						9.633	3383	0.13						12.133
	9.642	2202	0.09						12.142	27480	17.95	70.1	481	13.63			12.142	31176	8.13	277.2	22	1.02			12.142	17817	5.7	96.15	219	21.3			12.142	4470	2.42						9.642	2981	0.11						12.142
	9.65	1790	0.07						12.15	26244	17.15	71.1	1843	52.24			12.15	29048	7.58	278.2	77	3.58			12.15	17111	5.48	97.1	347	33.75			12.15	4442	2.4						9.65	3792	0.14						12.15
	9.658	1558	0.06						12.158	25359	16.57	72.1	153	4.34			12.158	27637	7.21	279.2	86	3.99			12.158	16895	5.41	98.1	103	10.02			12.158	4298	2.32						9.658	1841	0.07						12.158
	9.667	2284	0.09						12.167	25975	16.97	73.05	32	0.91			12.167	27175	7.09	281.2	49	2.28			12.167	17083	5.47	99.1	110	10.7			12.167	4345	2.35						9.667	2307	0.09						12.167
	9.675	1572	0.06						12.175	27401	17.9	77.1	99	2.81			12.175	27354	7.13	289.2	76	3.53			12.175	17417	5.58	105.1	64	6.23			12.175	4355	2.36						9.675	2032	0.08						12.175
	9.683	1743	0.07						12.183	28816	18.83	78.05	105	2.98			12.183	28560	7.45	291.2	59	2.74			12.183	17859	5.72	107.1	69	6.71			12.183	4124	2.23						9.683	3142	0.12						12.183
	9.692	1554	0.06						12.192	30649	20.03	79.05	690	19.56			12.192	30712	8.01	292.2	73	3.39			12.192	18605	5.96	108.1	78	7.59			12.192	4107	2.22						9.692	3453	0.13						12.192
	9.7	2163	0.09						12.2	32332	21.12	80.1	661	18.74			12.2	32132	8.38	293.15	17	0.79			12.2	19102	6.12	109.1	194	18.87			12.2	4211	2.28						9.7	2240	0.08						12.2
	9.708	1830	0.07						12.208	34088	22.27	81.1	1803	51.11			12.208	33080	8.63	294.2	110	5.11			12.208	19564	6.26	110.1	89	8.66			12.208	4422	2.39						9.708	2672	0.1						12.208
	9.717	1298	0.05						12.217	36042	23.55	82.1	1102	31.24			12.217	34685	9.05	307.2	36	1.67			12.217	19631	6.28	111.1	129	12.55			12.217	4546	2.46						9.717	3360	0.13						12.217
	9.725	1990	0.08						12.225	39520	25.82	83.1	1889	53.54			12.225	36257	9.46	317.2	74	3.44			12.225	20598	6.59	112.1	127	12.35			12.225	4482	2.42						9.725	3022	0.11						12.225
	9.733	1509	0.06						12.233	43059	28.13	84.1	435	12.33			12.233	36760	9.59	318.2	34	1.58			12.233	21142	6.77	116.1	288	28.02			12.233	4333	2.34						9.733	2664	0.1						12.233
	9.742	1728	0.07						12.242	45387	29.65	85.1	841	23.84			12.242	37203	9.7	319.2	23	1.07			12.242	20919	6.7	117.1	29	2.82			12.242	4464	2.41						9.742	2700	0.1						12.242
	9.75	2417	0.1						12.25	47009	30.71	86.1	159	4.51			12.25	36007	9.39	321.2	108	5.02			12.25	21104	6.76	119.1	55	5.35			12.25	4346	2.35						9.75	2733	0.1						12.25
	9.758	1993	0.08						12.258	46961	30.68	87.1	73	2.07			12.258	34469	8.99	331.2	42	1.95			12.258	21406	6.85	121.1	89	8.66			12.258	4082	2.21						9.758	2347	0.09						12.258
	9.767	2984	0.12						12.267	45728	29.88	91.1	131	3.71			12.267	32949	8.59	333.2	125	5.81			12.267	21437	6.86	122.1	50	4.86			12.267	4006	2.17						9.767	4059	0.15						12.267
	9.775	2679	0.11						12.275	44131	28.83	92.1	95	2.69			12.275	32003	8.35	334.2	29	1.35			12.275	20748	6.64	123.1	103	10.02			12.275	4217	2.28						9.775	4477	0.17						12.275
	9.783	1996	0.08						12.283	40743	26.62	93.1	434	12.3			12.283	32143	8.38	335.2	23	1.07			12.283	19919	6.38	124.1	113	10.99			12.283	3986	2.16						9.783	4389	0.17						12.283
	9.792	983	0.04						12.292	38220	24.97	94.1	432	12.24			12.292	30382	7.92	343.2	34	1.58			12.292	19619	6.28	125.1	38	3.7			12.292	4080	2.21						9.792	2623	0.1						12.292
	9.8	1721	0.07						12.3	36430	23.8	95.1	1598	45.29			12.3	29087	7.59	345.2	31	1.44			12.3	18914	6.06	129.1	816	79.38			12.3	4020	2.17						9.8	2231	0.08						12.3
	9.808	1902	0.08						12.308	35448	23.16	96.1	1209	34.27			12.308	28186	7.35	346.3	73	3.39			12.308	18680	5.98	130.1	135	13.13			12.308	4175	2.26						9.808	3355	0.13						12.308
	9.817	2213	0.09						12.317	36951	24.14	97.1	1603	45.44			12.317	27931	7.28	347.25	318	14.77			12.317	18851	6.04	131.1	13	1.26			12.317	4192	2.27						9.817	2412	0.09						12.317
	9.825	2143	0.09						12.325	39916	26.08	98.1	470	13.32			12.325	27914	7.28	348.25	98	4.55			12.325	19577	6.27	133.1	76	7.39			12.325	4247	2.3						9.825	3287	0.12						12.325
	9.833	2135	0.09						12.333	44830	29.29	99.1	263	7.45			12.333	28636	7.47	349.3	30	1.39			12.333	19926	6.38	135.1	62	6.03			12.333	4032	2.18						9.833	1856	0.07						12.333
	9.842	2058	0.08						12.342	52206	34.11	100.1	131	3.71			12.342	29550	7.71	357.3	37	1.72			12.342	21114	6.76	136.1	71	6.91			12.342	3835	2.07						9.842	1875	0.07						12.342
	9.85	2528	0.1						12.35	58997	38.55	105.1	71	2.01			12.35	30464	7.95	359.3	35	1.63			12.35	22467	7.19	137.1	40	3.89			12.35	4060	2.2						9.85	2895	0.11						12.35
	9.858	2306	0.09						12.358	62281	40.69	106.1	69	1.96			12.358	30792	8.03	361.3	42	1.95			12.358	22707	7.27	138.1	132	12.84			12.358	3982	2.15						9.858	2213	0.08						12.358
	9.867	1786	0.07						12.367	59623	38.96	107.1	296	8.39			12.367	31374	8.18	371.3	34	1.58			12.367	22302	7.14	149.1	135	13.13			12.367	4094	2.21						9.867	1972	0.07						12.367
	9.875	1907	0.08						12.375	53005	34.63	108.1	249	7.06			12.375	30469	7.95	373.25	79	3.67			12.375	21209	6.79	151.1	113	10.99			12.375	4229	2.29						9.875	2184	0.08						12.375
	9.883	1264	0.05						12.383	44580	29.13	109.1	852	24.15			12.383	29793	7.77	374.3	31	1.44			12.383	20188	6.46	171.1	129	12.55			12.383	4076	2.2						9.883	2463	0.09						12.383
	9.892	2549	0.1						12.392	37127	24.26	110.15	438	12.41			12.392	28396	7.41	375.3	48	2.23			12.392	19133	6.13	185.1	208	20.23			12.392	3986	2.16						9.892	2842	0.11						12.392
	9.9	1790	0.07						12.4	32206	21.04	111.1	949	26.9			12.4	27601	7.2	376.3	30	1.39			12.4	18240	5.84	207.1	65	6.32			12.4	4073	2.2						9.9	3292	0.12						12.4
	9.908	5723	0.23						12.408	29953	19.57	112.1	199	5.64			12.408	26514	6.92	377.3	73	3.39			12.408	17816	5.7	351.1	129	12.55			12.408	4234	2.29						9.908	4485	0.17						12.408
	9.917	19513	0.78						12.417	29882	19.52	113.1	132	3.74			12.417	26824	7	385.3	36	1.67			12.417	17626	5.64	394.1	34	3.31			12.417	4281	2.32						9.917	11326	0.43						12.417
	9.925	21526	0.86						12.425	30913	20.2	114.1	132	3.74			12.425	26186	6.83	387.3	38	1.76			12.425	17634	5.65	[MS Spectrum]					12.425	4265	2.31						9.925	12322	0.47						12.425
	9.933	11154	0.45						12.433	32646	21.33	115.1	18	0.51			12.433	25836	6.74	388.3	112	5.2			12.433	17671	5.66	# of Peaks	86				12.433	4312	2.33						9.933	6553	0.25						12.433
	9.942	4693	0.19						12.442	35159	22.97	116.1	48	1.36			12.442	26253	6.85	390.3	31	1.44			12.442	18145	5.81	Raw Spectrum	30.500 -> 30.517 (scan : 3349 -> 3351)				12.442	4368	2.36						9.942	4150	0.16						12.442
	9.95	2861	0.11						12.45	37027	24.19	117.1	6	0.17			12.45	27162	7.08	391.2	71	3.3			12.45	18972	6.07	Background	28.867 <-> 31.300 (scan : 3153 <-> 3445)				12.45	4186	2.26						9.95	4009	0.15						12.45
	9.958	2667	0.11						12.458	39124	25.56	118.1	4	0.11			12.458	27691	7.22	401.2	29	1.35			12.458	19503	6.24	Base Peak	m/z 43.05 (Inten : 1,560)				12.458	4130	2.23						9.958	3842	0.15						12.458
	9.967	2691	0.11						12.467	42256	27.61	119.1	73	2.07			12.467	28435	7.42	402.3	118	5.48			12.467	20103	6.44	Event#	1				12.467	3901	2.11						9.967	3494	0.13						12.467
	9.975	1605	0.06						12.475	46152	30.15	120.1	94	2.66			12.475	28923	7.54	403.3	68	3.16			12.475	19704	6.31	m/z	Absolute Intensity	Relative Intensity			12.475	4025	2.18						9.975	2693	0.1						12.475
	9.983	2358	0.09						12.483	46468	30.36	121.15	587	16.64			12.483	28982	7.56	405.3	59	2.74			12.483	18749	6	27	88	5.64			12.483	3909	2.11						9.983	2717	0.1						12.483
	9.992	2070	0.08						12.492	45226	29.55	122.15	234	6.63			12.492	28278	7.38	413.3	11	0.51			12.492	18633	5.97	29.05	273	17.5			12.492	4121	2.23						9.992	3146	0.12						12.492
	10	1481	0.06						12.5	43392	28.35	123.15	473	13.41			12.5	28210	7.36	415.3	45	2.09			12.5	18246	5.84	32	8	0.51			12.5	4089	2.21						10	1642	0.06						12.5
	10.008	4971	0.2						12.508	41214	26.93	124.15	361	10.23			12.508	26951	7.03	418.3	71	3.3			12.508	17820	5.71	39	57	3.65			12.508	4096	2.21						10.008	2427	0.09						12.508
	10.017	16751	0.67						12.517	38187	24.95	125.15	676	19.16			12.517	25811	6.73	427.3	34	1.58			12.517	17805	5.7	41.05	796	51.03			12.517	4023	2.18						10.017	2486	0.09						12.517
	10.025	28202	1.13						12.525	35734	23.35	126.1	126	3.57			12.525	24130	6.29	429.2	9	0.42			12.525	17803	5.7	42.1	162	10.38			12.525	3985	2.15						10.025	8026	0.3						12.525
	10.033	39838	1.59						12.533	35230	23.02	127.1	102	2.89			12.533	22958	5.99	443.2	45	2.09			12.533	17154	5.49	43.05	1560	100			12.533	3916	2.12						10.033	21148	0.8						12.533
	10.042	49954	1.99						12.542	35050	22.9	130.1	16	0.45			12.542	23011	6	482.3	114	5.29			12.542	17094	5.47	44	42	2.69			12.542	3784	2.05						10.042	32548	1.23						12.542
	10.05	59319	2.37						12.55	34562	22.58	133.1	84	2.38			12.55	23203	6.05	498.3	24	1.11			12.55	17172	5.5	45	21	1.35			12.55	3868	2.09						10.05	43746	1.66						12.55
	10.058	63988	2.55						12.558	34273	22.39	134.1	90	2.55			12.558	23167	6.04	499.4	37	1.72			12.558	17217	5.51	53	59	3.78			12.558	3889	2.1						10.058	53871	2.04						12.558
	10.067	60422	2.41						12.567	34138	22.3	135.15	421	11.93			12.567	22956	5.99	500.4	89	4.13			12.567	17487	5.6	54.1	283	18.14			12.567	4053	2.19						10.067	63260	2.4						12.567
	10.075	50512	2.02						12.575	33888	22.14	136.15	131	3.71			12.575	23121	6.03	501.35	7	0.33			12.575	17270	5.53	55.05	1362	87.31			12.575	4080	2.21						10.075	72457	2.75						12.575
	10.083	39952	1.59						12.583	34861	22.78	137.15	218	6.18			12.583	23669	6.17	502.3	58	2.69			12.583	16950	5.43	56.1	270	17.31			12.583	4294	2.32						10.083	82264	3.12						12.583
	10.092	33174	1.32						12.592	37599	24.57	138.15	365	10.35			12.592	24423	6.37	503.4	36	1.67			12.592	17078	5.47	57.1	1354	86.79			12.592	4208	2.28						10.092	90002	3.41						12.592
	10.1	28341	1.13						12.6	40622	26.54	139.15	286	8.11			12.6	24413	6.37	[MS Spectrum]					12.6	18179	5.82	58.1	403	25.83			12.6	4334	2.34						10.1	98854	3.75						12.6
	10.108	25347	1.01						12.608	44064	28.79	140.2	135	3.83			12.608	24721	6.45	# of Peaks	199				12.608	18552	5.94	59.1	116	7.44			12.608	4053	2.19						10.108	107483	4.08						12.608
	10.117	23260	0.93						12.617	46520	30.39	141.2	157	4.45			12.617	23912	6.24	Raw Spectrum	24.825 -> 24.842 (scan : 2668 -> 2670)				12.617	18916	6.06	66.1	124	7.95			12.617	4189	2.27						10.117	116930	4.43						12.617
	10.125	20321	0.81						12.625	48617	31.77	147.2	89	2.52			12.625	23601	6.16	Background	24.617 <-> 25.042 (scan : 2643 <-> 2694)				12.625	19150	6.13	67.05	759	48.65			12.625	4275	2.31						10.125	123458	4.68						12.625
	10.133	18896	0.75						12.633	48774	31.87	148.2	41	1.16			12.633	23672	6.17	Base Peak	m/z 55.05 (Inten : 1,573)				12.633	18940	6.06	68.05	299	19.17			12.633	4411	2.39						10.133	128719	4.88						12.633
	10.142	18542	0.74						12.642	47465	31.01	149.15	208	5.9			12.642	23691	6.18	Event#	1				12.642	18739	6	69.1	1009	64.68			12.642	4101	2.22						10.142	137132	5.2						12.642
	10.15	16821	0.67						12.65	45067	29.45	150.1	107	3.03			12.65	23273	6.07	m/z	Absolute Intensity	Relative Intensity			12.65	18444	5.9	70.1	213	13.65			12.65	3928	2.12						10.15	144513	5.48						12.65
	10.158	15966	0.64						12.658	44121	28.83	151.1	234	6.63			12.658	23271	6.07	27.05	46	2.92			12.658	17981	5.76	71.1	923	59.17			12.658	4086	2.21						10.158	152103	5.77						12.658
	10.167	15970	0.64						12.667	43052	28.13	152.1	154	4.37			12.667	23091	6.02	29.05	195	12.4			12.667	17653	5.65	72.1	137	8.78			12.667	4015	2.17						10.167	156922	5.95						12.667
	10.175	14936	0.6						12.675	39941	26.1	153.1	221	6.26			12.675	22888	5.97	32.1	17	1.08			12.675	17665	5.66	77.1	26	1.67			12.675	4131	2.23						10.175	164953	6.25						12.675
	10.183	13617	0.54						12.683	37290	24.36	155.1	95	2.69			12.683	23206	6.05	39.05	36	2.29			12.683	17888	5.73	78.1	71	4.55			12.683	4262	2.3						10.183	148319	5.62						12.683
	10.192	12391	0.49						12.692	35761	23.37	161.1	31	0.88			12.692	22976	5.99	40.15	36	2.29			12.692	17522	5.61	79.05	279	17.88			12.692	4335	2.34						10.192	66730	2.53						12.692
	10.2	11989	0.48						12.7	35467	23.17	163.1	117	3.32			12.7	22701	5.92	41.05	628	39.92			12.7	17217	5.51	80.05	246	15.77			12.7	4675	2.53						10.2	44272	1.68						12.7
	10.208	11213	0.45						12.708	35179	22.98	164.1	44	1.25			12.708	22243	5.8	42.05	135	8.58			12.708	16756	5.36	81.1	714	45.77			12.708	5252	2.84						10.208	39420	1.49						12.708
	10.217	10822	0.43						12.717	35796	23.39	165.1	116	3.29			12.717	22256	5.8	43.05	710	45.14			12.717	16973	5.43	82.1	483	30.96			12.717	5006	2.71						10.217	36048	1.37						12.717
	10.225	10401	0.41						12.725	37284	24.36	166.1	157	4.45			12.725	22340	5.83	44.05	24	1.53			12.725	17718	5.67	83.1	815	52.24			12.725	4548	2.46						10.225	33098	1.25						12.725
	10.233	9605	0.38						12.733	38001	24.83	167.1	54	1.53			12.733	22710	5.92	45	30	1.91			12.733	17739	5.68	84.05	167	10.71			12.733	4189	2.27						10.233	30450	1.15						12.733
	10.242	9074	0.36						12.742	37819	24.71	169.1	213	6.04			12.742	22799	5.95	53.05	56	3.56			12.742	17203	5.51	85.1	427	27.37			12.742	4290	2.32						10.242	27158	1.03						12.742
	10.25	9081	0.36						12.75	35462	23.17	177.1	50	1.42			12.75	22803	5.95	54.1	273	17.36			12.75	17117	5.48	91.1	79	5.06			12.75	4170	2.25						10.25	25572	0.97						12.75
	10.258	9676	0.39						12.758	32841	21.46	178.1	71	2.01			12.758	23546	6.14	55.05	1573	100			12.758	16834	5.39	93.05	169	10.83			12.758	4158	2.25						10.258	23969	0.91						12.758
	10.267	7779	0.31						12.767	31416	20.53	179.1	113	3.2			12.767	23803	6.21	56.05	256	16.27			12.767	16785	5.37	94.1	161	10.32			12.767	4070	2.2						10.267	24095	0.91						12.767
	10.275	7997	0.32						12.775	30431	19.88	180.1	115	3.26			12.775	24686	6.44	57.1	616	39.16			12.775	16816	5.38	95.1	658	42.18			12.775	3997	2.16						10.275	21790	0.83						12.775
	10.283	7385	0.29						12.783	29900	19.54	181.1	147	4.17			12.783	25538	6.66	58.05	151	9.6			12.783	17116	5.48	96.1	524	33.59			12.783	3773	2.04						10.283	20961	0.79						12.783
	10.292	7382	0.29						12.792	29804	19.47	183.1	145	4.11			12.792	26234	6.84	59.05	10	0.64			12.792	17326	5.55	97.1	729	46.73			12.792	3969	2.15						10.292	19401	0.74						12.792
	10.3	6581	0.26						12.8	31183	20.37	184.1	73	2.07			12.8	27155	7.08	60.05	16	1.02			12.8	18456	5.91	98.1	175	11.22			12.8	3831	2.07						10.3	18558	0.7						12.8
	10.308	7138	0.28						12.808	32601	21.3	185.1	58	1.64			12.808	28367	7.4	65	14	0.89			12.808	19302	6.18	99.1	103	6.6			12.808	3643	1.97						10.308	18009	0.68						12.808
	10.317	7206	0.29						12.817	34570	22.59	191.1	127	3.6			12.817	29383	7.66	66.15	67	4.26			12.817	20492	6.56	101.1	34	2.18			12.817	3672	1.99						10.317	17082	0.65						12.817
	10.325	7531	0.3						12.825	33397	21.82	193.1	36	1.02			12.825	27677	7.22	67.05	929	59.06			12.825	18592	5.95	105.1	93	5.96			12.825	3936	2.13						10.325	17224	0.65						12.825
	10.333	6132	0.24						12.833	31416	20.53	194.1	135	3.83			12.833	25681	6.7	68.1	269	17.1			12.833	17251	5.52	107.1	123	7.88			12.833	3944	2.13						10.333	15824	0.6						12.833
	10.342	5856	0.23						12.842	29702	19.41	197.1	81	2.3			12.842	24220	6.32	69.1	974	61.92			12.842	16032	5.13	108.1	127	8.14			12.842	3899	2.11						10.342	16767	0.64						12.842
	10.35	7362	0.29						12.85	29215	19.09	207.1	56	1.59			12.85	23295	6.08	70.1	150	9.54			12.85	16109	5.16	109.1	380	24.36			12.85	3869	2.09						10.35	15700	0.6						12.85
	10.358	6847	0.27						12.858	28768	18.8	218.1	84	2.38			12.858	23539	6.14	71.1	202	12.84			12.858	16717	5.35	110.15	162	10.38			12.858	3701	2						10.358	15122	0.57						12.858
	10.367	6220	0.25						12.867	28188	18.42	220.15	295	8.36			12.867	24091	6.28	72.1	60	3.81			12.867	16564	5.3	111.15	391	25.06			12.867	3848	2.08						10.367	14837	0.56						12.867
	10.375	5887	0.23						12.875	27697	18.1	221.2	39	1.11			12.875	24507	6.39	75.1	15	0.95			12.875	16736	5.36	112.1	60	3.85			12.875	3807	2.06						10.375	13240	0.5						12.875
	10.383	5652	0.23						12.883	28064	18.34	222.2	223	6.32			12.883	25792	6.73	77.05	76	4.83			12.883	16490	5.28	113.2	152	9.74			12.883	3844	2.08						10.383	12727	0.48						12.883
	10.392	5850	0.23						12.892	27441	17.93	235.2	122	3.46			12.892	26610	6.94	78.1	80	5.09			12.892	16275	5.21	119.1	125	8.01			12.892	3752	2.03						10.392	12339	0.47						12.892
	10.4	5220	0.21						12.9	26860	17.55	236.2	110	3.12			12.9	27213	7.1	79.05	289	18.37			12.9	16805	5.38	121.1	225	14.42			12.9	3892	2.1						10.4	13557	0.51						12.9
	10.408	4948	0.2						12.908	26063	17.03	237.2	274	7.77			12.908	27159	7.08	80.1	317	20.15			12.908	16476	5.27	122.1	103	6.6			12.908	4057	2.19						10.408	12600	0.48						12.908
	10.417	4770	0.19						12.917	25082	16.39	238.2	80	2.27			12.917	26104	6.81	81.1	804	51.11			12.917	16234	5.2	123.2	219	14.04			12.917	4130	2.23						10.417	12408	0.47						12.917
	10.425	5004	0.2						12.925	25006	16.34	239.2	709	20.1			12.925	24867	6.49	82.1	316	20.09			12.925	16149	5.17	124.1	163	10.45			12.925	4154	2.25						10.425	12186	0.46						12.925
	10.433	3992	0.16						12.933	25827	16.87	240.2	193	5.47			12.933	24296	6.34	83.1	718	45.65			12.933	15937	5.1	125.15	341	21.86			12.933	4238	2.29						10.433	11593	0.44						12.933
	10.442	4956	0.2						12.942	25688	16.78	247.2	221	6.26			12.942	24071	6.28	84.1	101	6.42			12.942	15637	5.01	126.2	115	7.37			12.942	4429	2.4						10.442	11890	0.45						12.942
	10.45	4860	0.19						12.95	25428	16.61	254.2	36	1.02			12.95	24389	6.36	85.1	121	7.69			12.95	14854	4.76	127.2	77	4.94			12.95	4444	2.4						10.45	11562	0.44						12.95
	10.458	5247	0.21						12.958	25791	16.85	255.2	204	5.78			12.958	24196	6.31	91.05	94	5.98			12.958	15404	4.93	131.2	15	0.96			12.958	4256	2.3						10.458	10535	0.4						12.958
	10.467	4463	0.18						12.967	26413	17.26	256.2	76	2.15			12.967	24336	6.35	92.05	53	3.37			12.967	15437	4.94	135.15	186	11.92			12.967	3967	2.15						10.467	10652	0.4						12.967
	10.475	4055	0.16						12.975	26963	17.62	262.2	110	3.12			12.975	24340	6.35	93.1	240	15.26			12.975	15867	5.08	136.1	155	9.94			12.975	3832	2.07						10.475	10952	0.42						12.975
	10.483	4693	0.19						12.983	27563	18.01	263.2	191	5.41			12.983	24451	6.38	94.1	163	10.36			12.983	15554	4.98	137.1	113	7.24			12.983	3911	2.11						10.483	10952	0.42						12.983
	10.492	4644	0.19						12.992	27644	18.06	264.2	115	3.26			12.992	24252	6.33	95.1	719	45.71			12.992	15873	5.08	138.1	188	12.05			12.992	4138	2.24						10.492	10984	0.42						12.992
	10.5	4116	0.16						13	27304	17.84	265.2	847	24.01			13	24385	6.36	96.1	323	20.53			13	16082	5.15	139.1	166	10.64			13	4073	2.2						10.5	10338	0.39						13
	10.508	4073	0.16						13.008	26357	17.22	266.2	253	7.17			13.008	24990	6.52	97.1	619	39.35			13.008	15975	5.11	147.2	34	2.18			13.008	4159	2.25						10.508	9638	0.37						13.008
	10.517	4203	0.17						13.017	26097	17.05	267.2	277	7.85			13.017	25253	6.59	98.1	120	7.63			13.017	16016	5.13	149.2	136	8.72			13.017	3889	2.1						10.517	9889	0.37						13.017
	10.525	3581	0.14						13.025	26040	17.01	268.2	78	2.21			13.025	24862	6.48	99.1	52	3.31			13.025	15233	4.88	151.1	162	10.38			13.025	3577	1.93						10.525	9764	0.37						13.025
	10.533	4613	0.18						13.033	25369	16.58	277.2	123	3.49			13.033	24969	6.51	100.1	85	5.4			13.033	14862	4.76	152.1	131	8.4			13.033	3852	2.08						10.533	9585	0.36						13.033
	10.542	4289	0.17						13.042	24478	15.99	278.2	83	2.35			13.042	24877	6.49	101.1	13	0.83			13.042	15015	4.81	153.2	135	8.65			13.042	3875	2.1						10.542	9871	0.37						13.042
	10.55	3695	0.15						13.05	24257	15.85	280.2	134	3.8			13.05	24232	6.32	104.1	67	4.26			13.05	15262	4.89	169.2	117	7.5			13.05	4026	2.18						10.55	9758	0.37						13.05
	10.558	4604	0.18						13.058	24043	15.71	281.2	99	2.81			13.058	23595	6.15	105.1	67	4.26			13.058	15119	4.84	220.1	136	8.72			13.058	4019	2.17						10.558	8863	0.34						13.058
	10.567	4017	0.16						13.067	24355	15.91	291.2	63	1.79			13.067	23407	6.1	106.1	78	4.96			13.067	14988	4.8	237.1	72	4.62			13.067	4486	2.43						10.567	9457	0.36						13.067
	10.575	3541	0.14						13.075	24500	16.01	292.2	36	1.02			13.075	23136	6.03	107.1	177	11.25			13.075	14938	4.78	239.1	164	10.51			13.075	4536	2.45						10.575	8687	0.33						13.075
	10.583	3291	0.13						13.083	24187	15.8	293.2	211	5.98			13.083	23392	6.1	108.15	122	7.76			13.083	14992	4.8	247.1	35	2.24			13.083	4425	2.39						10.583	7525	0.29						13.083
	10.592	4345	0.17						13.092	23275	15.21	307.25	512	14.51			13.092	23410	6.11	109.1	291	18.5			13.092	14656	4.69	263.1	32	2.05			13.092	4221	2.28						10.592	9080	0.34						13.092
	10.6	3772	0.15						13.1	23351	15.26	308.2	185	5.24			13.1	23976	6.25	110.15	114	7.25			13.1	14915	4.78	265.15	414	26.54			13.1	4080	2.21						10.6	7634	0.29						13.1
	10.608	3087	0.12						13.108	23379	15.28	321.2	1308	37.07			13.108	23830	6.22	111.15	272	17.29			13.108	15158	4.85	266.1	135	8.65			13.108	4037	2.18						10.608	8619	0.33						13.108
	10.617	3810	0.15						13.117	22956	15	322.25	329	9.33			13.117	23194	6.05	112.1	74	4.7			13.117	15151	4.85	267.2	385	24.68			13.117	3993	2.16						10.617	8160	0.31						13.117
	10.625	3640	0.15						13.125	24060	15.72	333.3	122	3.46			13.125	23348	6.09	113.1	21	1.34			13.125	14938	4.78	279.2	174	11.15			13.125	3980	2.15						10.625	8814	0.33						13.125
	10.633	2982	0.12						13.133	24717	16.15	335.3	157	4.45			13.133	23152	6.04	114.1	35	2.23			13.133	15003	4.8	280.2	18	1.15			13.133	4095	2.21						10.633	7177	0.27						13.133
	10.642	3328	0.13						13.142	24595	16.07	339.2	34	0.96			13.142	23306	6.08	116.1	36	2.29			13.142	15180	4.86	283.2	75	4.81			13.142	4094	2.21						10.642	7025	0.27						13.142
	10.65	3934	0.16						13.15	24300	15.88	347.25	170	4.82			13.15	23622	6.16	117.05	47	2.99			13.15	15220	4.87	293.2	186	11.92			13.15	3934	2.13						10.65	7608	0.29						13.15
	10.658	3167	0.13						13.158	24447	15.97	348.3	127	3.6			13.158	24027	6.27	118	26	1.65			13.158	15267	4.89	295.2	37	2.37			13.158	3910	2.11						10.658	6760	0.26						13.158
	10.667	3908	0.16						13.167	24996	16.33	373.3	112	3.17			13.167	24001	6.26	119.1	33	2.1			13.167	14725	4.71	321.2	198	12.69			13.167	3984	2.15						10.667	6067	0.23						13.167
	10.675	3651	0.15						13.175	25192	16.46	387.3	36	1.02			13.175	24279	6.33	120.1	69	4.39			13.175	14965	4.79	335.2	223	14.29			13.175	3974	2.15						10.675	7728	0.29						13.175
	10.683	3365	0.13						13.183	25593	16.72	458.3	36	1.02			13.183	24230	6.32	121.15	246	15.64			13.183	15031	4.81	349.2	575	36.86			13.183	3655	1.98						10.683	6587	0.25						13.183
	10.692	3362	0.13						13.192	25554	16.7	474.3	50	1.42			13.192	24204	6.31	122.15	102	6.48			13.192	14929	4.78	350.2	157	10.06			13.192	3809	2.06						10.692	6902	0.26						13.192
	10.7	2525	0.1						13.2	25452	16.63	476.3	156	4.42			13.2	23923	6.24	123.15	190	12.08			13.2	14939	4.78						13.2	3916	2.12						10.7	7247	0.27						13.2
	10.708	3567	0.14						13.208	25062	16.37	498.3	35	0.99			13.208	23524	6.14	124.15	192	12.21			13.208	14831	4.75						13.208	3964	2.14						10.708	6136	0.23						13.208
	10.717	3086	0.12						13.217	23843	15.58	500.3	93	2.64			13.217	23259	6.07	125.15	175	11.13			13.217	15119	4.84						13.217	3903	2.11						10.717	6841	0.26						13.217
	10.725	3307	0.13						13.225	23695	15.48	[MS Spectrum]					13.225	23801	6.21	126.2	41	2.61			13.225	14956	4.79						13.225	3773	2.04						10.725	7169	0.27						13.225
	10.733	2646	0.11						13.233	24627	16.09	# of Peaks	99				13.233	24033	6.27	127.1	24	1.53			13.233	14672	4.7						13.233	3615	1.95						10.733	6552	0.25						13.233
	10.742	2643	0.11						13.242	23861	15.59	Raw Spectrum	28.442 -> 28.458 (scan : 3102 -> 3104)				13.242	24076	6.28	129.1	10	0.64			13.242	14522	4.65						13.242	4322	2.34						10.742	6753	0.26						13.242
	10.75	3079	0.12						13.25	23423	15.3	Background	28.283 <-> 28.600 (scan : 3083 <-> 3121)				13.25	23892	6.23	131.1	38	2.42			13.25	14754	4.72						13.25	3946	2.13						10.75	6558	0.25						13.25
	10.758	3158	0.13						13.258	22949	14.99	Base Peak	m/z 55.05 (Inten : 1,069)				13.258	23605	6.16	132.1	50	3.18			13.258	15008	4.8						13.258	3733	2.02						10.758	5799	0.22						13.258
	10.767	2526	0.1						13.267	22581	14.75	Event#	1				13.267	23919	6.24	133.15	94	5.98			13.267	15075	4.83						13.267	3683	1.99						10.767	5487	0.21						13.267
	10.775	3146	0.13						13.275	22008	14.38	m/z	Absolute Intensity	Relative Intensity			13.275	23704	6.18	134.15	53	3.37			13.275	15012	4.81						13.275	3725	2.01						10.775	6007	0.23						13.275
	10.783	3111	0.12						13.283	22237	14.53	27	98	9.17			13.283	23905	6.23	135.15	231	14.69			13.283	15305	4.9						13.283	3772	2.04						10.783	5982	0.23						13.283
	10.792	3004	0.12						13.292	22632	14.79	28.05	35	3.27			13.292	24935	6.5	136.15	90	5.72			13.292	15088	4.83						13.292	3767	2.04						10.792	6775	0.26						13.292
	10.8	2418	0.1						13.3	23176	15.14	29.05	491	45.93			13.3	25004	6.52	137.15	125	7.95			13.3	14963	4.79						13.3	3840	2.08						10.8	6160	0.23						13.3
	10.808	2384	0.1						13.308	23052	15.06	31.1	163	15.25			13.308	24927	6.5	138.15	160	10.17			13.308	14999	4.8						13.308	3901	2.11						10.808	5496	0.21						13.308
	10.817	2885	0.12						13.317	23121	15.11	32.1	18	1.68			13.317	24649	6.43	139.15	116	7.37			13.317	15217	4.87						13.317	3862	2.09						10.817	4903	0.19						13.317
	10.825	3317	0.13						13.325	23731	15.51	39.1	47	4.4			13.325	24349	6.35	140.2	23	1.46			13.325	15292	4.9						13.325	3594	1.94						10.825	5731	0.22						13.325
	10.833	2235	0.09						13.333	23430	15.31	40.1	36	3.37			13.333	24666	6.43	141.2	27	1.72			13.333	15129	4.84						13.333	3706	2						10.833	6222	0.24						13.333
	10.842	2668	0.11						13.342	24380	15.93	41.05	627	58.65			13.342	25166	6.56	147.1	75	4.77			13.342	15530	4.97						13.342	3839	2.08						10.842	5008	0.19						13.342
	10.85	2129	0.08						13.35	23958	15.65	42.1	183	17.12			13.35	25158	6.56	148.1	30	1.91			13.35	15924	5.1						13.35	3696	2						10.85	5195	0.2						13.35
	10.858	2460	0.1						13.358	23689	15.48	43.05	681	63.7			13.358	24995	6.52	149.15	105	6.68			13.358	15532	4.97						13.358	3732	2.02						10.858	6119	0.23						13.358
	10.867	2439	0.1						13.367	23858	15.59	44	51	4.77			13.367	24545	6.4	150.15	35	2.23			13.367	14931	4.78						13.367	3703	2						10.867	5439	0.21						13.367
	10.875	1916	0.08						13.375	23862	15.59	45	47	4.4			13.375	24423	6.37	151.1	97	6.17			13.375	14858	4.76						13.375	4079	2.21						10.875	4451	0.17						13.375
	10.883	2252	0.09						13.383	22860	14.94	53	31	2.9			13.383	25007	6.52	152.1	62	3.94			13.383	14281	4.57						13.383	3999	2.16						10.883	5796	0.22						13.383
	10.892	2112	0.08						13.392	22384	14.63	54.05	192	17.96			13.392	24877	6.49	153.15	81	5.15			13.392	14408	4.61						13.392	4053	2.19						10.892	3907	0.15						13.392
	10.9	2500	0.1						13.4	23515	15.36	55.05	1069	100			13.4	25926	6.76	154.1	5	0.32			13.4	14408	4.61						13.4	4035	2.18						10.9	4730	0.18						13.4
	10.908	2945	0.12						13.408	24362	15.92	56.05	228	21.33			13.408	26638	6.95	155.1	22	1.4			13.408	14012	4.49						13.408	3916	2.12						10.908	5397	0.2						13.408
	10.917	2434	0.1						13.417	25229	16.48	57.1	536	50.14			13.417	27578	7.19	161.1	26	1.65			13.417	14837	4.75						13.417	3991	2.16						10.917	4891	0.19						13.417
	10.925	2846	0.11						13.425	24886	16.26	58.1	37	3.46			13.425	27969	7.29	162.1	43	2.73			13.425	15309	4.9						13.425	3710	2.01						10.925	5979	0.23						13.425
	10.933	2189	0.09						13.433	24570	16.05	59.1	2	0.19			13.433	27962	7.29	163.15	24	1.53			13.433	15682	5.02						13.433	3642	1.97						10.933	4277	0.16						13.433
	10.942	2021	0.08						13.442	25297	16.53	60	2	0.19			13.442	27874	7.27	164.1	24	1.53			13.442	16247	5.2						13.442	3783	2.05						10.942	4931	0.19						13.442
	10.95	1783	0.07						13.45	25299	16.53	61	79	7.39			13.45	27430	7.15	165.1	54	3.43			13.45	16485	5.28						13.45	3704	2						10.95	5596	0.21						13.45
	10.958	2486	0.1						13.458	24488	16	65	57	5.33			13.458	27663	7.21	166.1	47	2.99			13.458	16900	5.41						13.458	3881	2.1						10.958	4120	0.16						13.458
	10.967	2262	0.09						13.467	24647	16.1	66.1	84	7.86			13.467	27814	7.25	167.1	33	2.1			13.467	16528	5.29						13.467	3950	2.14						10.967	4198	0.16						13.467
	10.975	1443	0.06						13.475	24739	16.16	67.05	425	39.76			13.475	27763	7.24	169.1	38	2.42			13.475	16018	5.13						13.475	3906	2.11						10.975	4985	0.19						13.475
	10.983	2516	0.1						13.483	24137	15.77	68.05	189	17.68			13.483	28044	7.31	175.1	28	1.78			13.483	15544	4.98						13.483	3743	2.02						10.983	4431	0.17						13.483
	10.992	1820	0.07						13.492	23589	15.41	69.1	668	62.49			13.492	28130	7.34	176.1	113	7.18			13.492	15413	4.93						13.492	3902	2.11						10.992	5183	0.2						13.492
	11	2556	0.1						13.5	23418	15.3	70.1	117	10.94			13.5	28296	7.38	177.1	10	0.64			13.5	15125	4.84						13.5	3741	2.02						11	3804	0.14						13.5
	11.008	2004	0.08						13.508	23859	15.59	71.1	148	13.84			13.508	27986	7.3	178.1	5	0.32			13.508	15640	5.01						13.508	3909	2.11						11.008	4662	0.18						13.508
	11.017	2768	0.11						13.517	23848	15.58	72.1	70	6.55			13.517	27925	7.28	179.1	45	2.86			13.517	15514	4.97						13.517	4035	2.18						11.017	3998	0.15						13.517
	11.025	2327	0.09						13.525	23544	15.38	73	58	5.43			13.525	27817	7.26	180.1	13	0.83			13.525	15264	4.89						13.525	4095	2.21						11.025	4640	0.18						13.525
	11.033	1881	0.08						13.533	23571	15.4	75	5	0.47			13.533	27433	7.15	181.1	57	3.62			13.533	15064	4.82						13.533	3767	2.04						11.033	3149	0.12						13.533
	11.042	2410	0.1						13.542	23041	15.05	77	10	0.94			13.542	26712	6.97	182.1	109	6.93			13.542	15353	4.92						13.542	3626	1.96						11.042	3234	0.12						13.542
	11.05	1734	0.07						13.55	23461	15.33	78.1	48	4.49			13.55	26446	6.9	183.1	129	8.2			13.55	15351	4.91						13.55	3633	1.96						11.05	4482	0.17						13.55
	11.058	2032	0.08						13.558	23346	15.25	79.05	80	7.48			13.558	26517	6.92	184.1	37	2.35			13.558	15533	4.97						13.558	3765	2.04						11.058	4490	0.17						13.558
	11.067	2079	0.08						13.567	22714	14.84	80.15	102	9.54			13.567	26652	6.95	185.1	70	4.45			13.567	15759	5.05						13.567	3778	2.04						11.067	3368	0.13						13.567
	11.075	1998	0.08						13.575	22925	14.98	81.1	480	44.9			13.575	26504	6.91	191.1	11	0.7			13.575	15785	5.05						13.575	3793	2.05						11.075	4001	0.15						13.575
	11.083	1923	0.08						13.583	23029	15.05	82.1	250	23.39			13.583	25719	6.71	192.1	73	4.64			13.583	15793	5.06						13.583	3948	2.13						11.083	4499	0.17						13.583
	11.092	2545	0.1						13.592	22804	14.9	83.1	413	38.63			13.592	25741	6.71	193.1	18	1.14			13.592	15846	5.07						13.592	3918	2.12						11.092	3514	0.13						13.592
	11.1	2025	0.08						13.6	22710	14.84	84.1	92	8.61			13.6	25807	6.73	195.1	5	0.32			13.6	15843	5.07						13.6	3899	2.11						11.1	3987	0.15						13.6
	11.108	1814	0.07						13.608	23004	15.03	85.1	86	8.04			13.608	26926	7.02	196.1	34	2.16			13.608	16795	5.38						13.608	4168	2.25						11.108	3728	0.14						13.608
	11.117	2149	0.09						13.617	23160	15.13	87.1	70	6.55			13.617	27457	7.16	197.1	80	5.09			13.617	16556	5.3						13.617	4174	2.26						11.117	3072	0.12						13.617
	11.125	2491	0.1						13.625	23225	15.17	91.1	31	2.9			13.625	28474	7.43	203.1	125	7.95			13.625	16199	5.19						13.625	4198	2.27						11.125	3672	0.14						13.625
	11.133	2997	0.12						13.633	22980	15.01	93.1	96	8.98			13.633	28996	7.56	205.1	26	1.65			13.633	15804	5.06						13.633	3903	2.11						11.133	4198	0.16						13.633
	11.142	1879	0.07						13.642	23231	15.18	94.1	74	6.92			13.642	30131	7.86	206.1	76	4.83			13.642	15985	5.12						13.642	3931	2.13						11.142	4261	0.16						13.642
	11.15	2397	0.1						13.65	23315	15.23	95.1	331	30.96			13.65	30791	8.03	207.1	26	1.65			13.65	16169	5.18						13.65	3866	2.09						11.15	3760	0.14						13.65
	11.158	1471	0.06						13.658	23437	15.31	96.15	237	22.17			13.658	31572	8.23	208.1	20	1.27			13.658	16840	5.39						13.658	4155	2.25						11.158	3915	0.15						13.658
	11.167	1319	0.05						13.667	23062	15.07	97.1	279	26.1			13.667	31200	8.14	209.1	16	1.02			13.667	16663	5.33						13.667	4130	2.23						11.167	4482	0.17						13.667
	11.175	2180	0.09						13.675	22240	14.53	98.1	127	11.88			13.675	31852	8.31	218.1	38	2.42			13.675	16423	5.26						13.675	4226	2.29						11.175	3013	0.11						13.675
	11.183	3269	0.13						13.683	22003	14.38	99.1	20	1.87			13.683	31702	8.27	219.1	25	1.59			13.683	16615	5.32						13.683	4315	2.33						11.183	3295	0.12						13.683
	11.192	1774	0.07						13.692	22123	14.45	101.1	116	10.85			13.692	31226	8.14	220.15	95	6.04			13.692	16641	5.33						13.692	4574	2.47						11.192	3889	0.15						13.692
	11.2	1809	0.07						13.7	21952	14.34	105.1	28	2.62			13.7	30118	7.86	221.1	39	2.48			13.7	17054	5.46						13.7	4911	2.66						11.2	3846	0.15						13.7
	11.208	2305	0.09						13.708	22037	14.4	106.1	35	3.27			13.708	30256	7.89	222.1	32	2.03			13.708	16858	5.4						13.708	4736	2.56						11.208	2447	0.09						13.708
	11.217	2001	0.08						13.717	22207	14.51	107.1	74	6.92			13.717	30327	7.91	223.1	108	6.87			13.717	16670	5.34						13.717	4557	2.46						11.217	4399	0.17						13.717
	11.225	1665	0.07						13.725	22690	14.83	108.1	101	9.45			13.725	30002	7.83	233.1	17	1.08			13.725	16977	5.44						13.725	4231	2.29						11.225	4050	0.15						13.725
	11.233	1777	0.07						13.733	23090	15.09	109.1	244	22.83			13.733	30059	7.84	234.1	17	1.08			13.733	17384	5.57						13.733	4126	2.23						11.233	3498	0.13						13.733
	11.242	1510	0.06						13.742	22849	14.93	110.1	134	12.54			13.742	29822	7.78	235.1	37	2.35			13.742	16917	5.42						13.742	4029	2.18						11.242	3642	0.14						13.742
	11.25	2112	0.08						13.75	22269	14.55	111.15	140	13.1			13.75	29585	7.72	236.1	2	0.13			13.75	16877	5.4						13.75	3995	2.16						11.25	3804	0.14						13.75
	11.258	1975	0.08						13.758	22714	14.84	112.1	44	4.12			13.758	29029	7.57	237.2	117	7.44			13.758	17268	5.53						13.758	4390	2.37						11.258	3111	0.12						13.758
	11.267	2045	0.08						13.767	22812	14.9	113.1	129	12.07			13.767	28489	7.43	238.2	10	0.64			13.767	17516	5.61						13.767	4306	2.33						11.267	3821	0.14						13.767
	11.275	1414	0.06						13.775	22489	14.69	115.1	109	10.2			13.775	28295	7.38	245.2	12	0.76			13.775	16980	5.44						13.775	4274	2.31						11.275	4162	0.16						13.775
	11.283	2115	0.08						13.783	22365	14.61	116.1	278	26.01			13.783	28226	7.36	246.2	26	1.65			13.783	16696	5.35						13.783	4123	2.23						11.283	4008	0.15						13.783
	11.292	2762	0.11						13.792	22809	14.9	117.05	48	4.49			13.792	28485	7.43	247.2	41	2.61			13.792	16979	5.44						13.792	3775	2.04						11.292	2534	0.1						13.792
	11.3	2299	0.09						13.8	22430	14.66	119.1	2	0.19			13.8	29384	7.66	248.2	15	0.95			13.8	17504	5.6						13.8	3688	1.99						11.3	4030	0.15						13.8
	11.308	1521	0.06						13.808	22849	14.93	120.1	34	3.18			13.808	29825	7.78	249.2	9	0.57			13.808	17300	5.54						13.808	3790	2.05						11.308	3107	0.12						13.808
	11.317	1778	0.07						13.817	23400	15.29	121.1	88	8.23			13.817	29868	7.79	251.2	43	2.73			13.817	17114	5.48						13.817	4103	2.22						11.317	4315	0.16						13.817
	11.325	1800	0.07						13.825	23171	15.14	122.1	38	3.55			13.825	29761	7.76	259.2	133	8.46			13.825	17214	5.51						13.825	4161	2.25						11.325	2906	0.11						13.825
	11.333	1489	0.06						13.833	22557	14.74	123.1	114	10.66			13.833	30292	7.9	261.2	57	3.62			13.833	17370	5.56						13.833	3685	1.99						11.333	2671	0.1						13.833
	11.342	2030	0.08						13.842	22489	14.69	124.1	73	6.83			13.842	31271	8.16	262.2	16	1.02			13.842	17501	5.6						13.842	3629	1.96						11.342	2623	0.1						13.842
	11.35	1403	0.06						13.85	22154	14.47	125.1	52	4.86			13.85	32134	8.38	263.2	134	8.52			13.85	17747	5.68						13.85	3841	2.08						11.35	3431	0.13						13.85
	11.358	1654	0.07						13.858	22093	14.43	126.1	70	6.55			13.858	32678	8.52	264.2	69	4.39			13.858	17507	5.6						13.858	3966	2.14						11.358	3787	0.14						13.858
	11.367	1958	0.08						13.867	21503	14.05	129.1	874	81.76			13.867	32722	8.53	265.2	167	10.62			13.867	17538	5.61						13.867	3692	2						11.367	2462	0.09						13.867
	11.375	2287	0.09						13.875	21327	13.93	130.1	153	14.31			13.875	33013	8.61	266.2	26	1.65			13.875	17473	5.59						13.875	3794	2.05						11.375	2650	0.1						13.875
	11.383	1754	0.07						13.883	22115	14.45	131.1	58	5.43			13.883	32524	8.48	267.2	41	2.61			13.883	17509	5.61						13.883	3743	2.02						11.383	3677	0.14						13.883
	11.392	1979	0.08						13.892	22494	14.7	133.1	59	5.52			13.892	32996	8.61	275.2	24	1.53			13.892	17658	5.65						13.892	3710	2.01						11.392	2971	0.11						13.892
	11.4	2539	0.1						13.9	22863	14.94	134.1	108	10.1			13.9	33009	8.61	277.2	9	0.57			13.9	17908	5.73						13.9	3526	1.91						11.4	2394	0.09						13.9
	11.408	1541	0.06						13.908	22975	15.01	135.1	77	7.2			13.908	33054	8.62	278.2	66	4.2			13.908	18515	5.93						13.908	3451	1.87						11.408	3268	0.12						13.908
	11.417	1627	0.06						13.917	22744	14.86	136.1	24	2.25			13.917	32800	8.55	279.2	31	1.97			13.917	18566	5.94						13.917	3203	1.73						11.417	3324	0.13						13.917
	11.425	2869	0.11						13.925	22086	14.43	137.1	55	5.14			13.925	31882	8.32	280.2	15	0.95			13.925	18228	5.84						13.925	3488	1.89						11.425	3305	0.13						13.925
	11.433	1847	0.07						13.933	22880	14.95	138.1	31	2.9			13.933	31522	8.22	281.2	31	1.97			13.933	17592	5.63						13.933	3644	1.97						11.433	3079	0.12						13.933
	11.442	2211	0.09						13.942	22814	14.91	139.1	70	6.55			13.942	31370	8.18	289.2	62	3.94			13.942	17846	5.71						13.942	3789	2.05						11.442	2389	0.09						13.942
	11.45	2054	0.08						13.95	23324	15.24	143.1	85	7.95			13.95	31188	8.13	291.2	34	2.16			13.95	18086	5.79						13.95	3681	1.99						11.45	3237	0.12						13.95
	11.458	2241	0.09						13.958	23296	15.22	147.1	35	3.27			13.958	30475	7.95	292.2	65	4.13			13.958	18302	5.86						13.958	3736	2.02						11.458	3188	0.12						13.958
	11.467	1905	0.08						13.967	23849	15.58	149.1	38	3.55			13.967	29999	7.82	293.2	29	1.84			13.967	18454	5.91						13.967	3599	1.95						11.467	3483	0.13						13.967
	11.475	1259	0.05						13.975	24251	15.84	150.1	104	9.73			13.975	30399	7.93	294.2	70	4.45			13.975	18846	6.03						13.975	3736	2.02						11.475	2896	0.11						13.975
	11.483	1485	0.06						13.983	23402	15.29	151.1	65	6.08			13.983	30317	7.91	303.2	69	4.39			13.983	19269	6.17						13.983	3681	1.99						11.483	2874	0.11						13.983
	11.492	2002	0.08						13.992	23430	15.31	163.1	34	3.18			13.992	31691	8.27	307.2	62	3.94			13.992	19683	6.3						13.992	3641	1.97						11.492	2659	0.1						13.992
	11.5	1940	0.08						14	24197	15.81	165.1	73	6.83			14	33507	8.74	315.2	83	5.28			14	20299	6.5						14	3581	1.94						11.5	3769	0.14						14
	11.508	2123	0.08						14.008	25549	16.69	171.1	105	9.82			14.008	36639	9.56	317.2	57	3.62			14.008	22562	7.22						14.008	3460	1.87						11.508	2981	0.11						14.008
	11.517	1538	0.06						14.017	28523	18.64	177.1	35	3.27			14.017	40669	10.61	319.2	22	1.4			14.017	25971	8.31						14.017	3421	1.85						11.517	3275	0.12						14.017
	11.525	2047	0.08						14.025	32558	21.27	185.1	273	25.54			14.025	43798	11.42	329.2	36	2.29			14.025	29812	9.54						14.025	3512	1.9						11.525	2557	0.1						14.025
	11.533	1991	0.08						14.033	36177	23.64	207.1	56	5.24			14.033	46787	12.2	331.2	108	6.87			14.033	31523	10.09						14.033	3247	1.76						11.533	4158	0.16						14.033
	11.542	1437	0.06						14.042	39806	26.01	221.1	104	9.73			14.042	49878	13.01	333.25	59	3.75			14.042	34837	11.15						14.042	3530	1.91						11.542	2744	0.1						14.042
	11.55	1850	0.07						14.05	42596	27.83	241.1	75	7.02			14.05	52412	13.67	334.3	15	0.95			14.05	37314	11.95						14.05	3592	1.94						11.55	3478	0.13						14.05
	11.558	1521	0.06						14.058	40791	26.65	263.1	109	10.2			14.058	50651	13.21	335.2	142	9.03			14.058	35781	11.46						14.058	3549	1.92						11.558	2897	0.11						14.058
	11.567	1713	0.07						14.067	33250	21.72	264.1	68	6.36			14.067	43433	11.33	346.3	72	4.58			14.067	30288	9.7						14.067	3725	2.01						11.567	2514	0.1						14.067
	11.575	1862	0.07						14.075	26724	17.46	265.1	68	6.36			14.075	36636	9.56	347.25	338	21.49			14.075	23886	7.65						14.075	3713	2.01						11.575	3655	0.14						14.075
	11.583	1529	0.06						14.083	24675	16.12	295.1	110	10.29			14.083	33522	8.74	348.25	102	6.48			14.083	20399	6.53						14.083	3512	1.9						11.583	3248	0.12						14.083
	11.592	2217	0.09						14.092	24385	15.93	321.1	70	6.55			14.092	32981	8.6	349.2	49	3.12			14.092	19396	6.21						14.092	3653	1.98						11.592	2873	0.11						14.092
	11.6	1908	0.08						14.1	24042	15.71	351.1	135	12.63			14.1	32167	8.39	357.2	65	4.13			14.1	19646	6.29						14.1	3691	2						11.6	2501	0.09						14.1
	11.608	1730	0.07						14.108	23556	15.39						14.108	31030	8.09	359.3	25	1.59			14.108	19515	6.25						14.108	3570	1.93						11.608	2730	0.1						14.108
	11.617	2185	0.09						14.117	22660	14.81						14.117	30582	7.98	361.2	13	0.83			14.117	18436	5.9						14.117	3438	1.86						11.617	3484	0.13						14.117
	11.625	1676	0.07						14.125	22122	14.45						14.125	29461	7.68	362.2	32	2.03			14.125	17647	5.65						14.125	3427	1.85						11.625	3104	0.12						14.125
	11.633	1809	0.07						14.133	21416	13.99						14.133	28975	7.56	373.3	86	5.47			14.133	17667	5.66						14.133	3501	1.89						11.633	3997	0.15						14.133
	11.642	1911	0.08						14.142	21325	13.93						14.142	28876	7.53	374.3	18	1.14			14.142	17744	5.68						14.142	3222	1.74						11.642	3012	0.11						14.142
	11.65	1978	0.08						14.15	21475	14.03						14.15	29580	7.71	375.3	19	1.21			14.15	17960	5.75						14.15	3567	1.93						11.65	3144	0.12						14.15
	11.658	1551	0.06						14.158	21538	14.07						14.158	30550	7.97	376.3	22	1.4			14.158	18495	5.92						14.158	3794	2.05						11.658	3373	0.13						14.158
	11.667	1385	0.06						14.167	21364	13.96						14.167	31256	8.15	385.3	40	2.54			14.167	18664	5.98						14.167	3508	1.9						11.667	3161	0.12						14.167
	11.675	1287	0.05						14.175	21844	14.27						14.175	32469	8.47	386.3	35	2.23			14.175	19299	6.18						14.175	3606	1.95						11.675	3931	0.15						14.175
	11.683	1335	0.05						14.183	22338	14.6						14.183	33885	8.84	387.3	20	1.27			14.183	20352	6.52						14.183	3619	1.96						11.683	2236	0.08						14.183
	11.692	1287	0.05						14.192	22553	14.74						14.192	35629	9.29	388.3	68	4.32			14.192	20387	6.53						14.192	3709	2.01						11.692	2669	0.1						14.192
	11.7	2032	0.08						14.2	22901	14.96						14.2	37412	9.76	390.3	63	4.01			14.2	20507	6.57						14.2	3629	1.96						11.7	2732	0.1						14.2
	11.708	2188	0.09						14.208	23792	15.55						14.208	39367	10.27	391.3	35	2.23			14.208	21821	6.99						14.208	3611	1.95						11.708	3117	0.12						14.208
	11.717	1107	0.04						14.217	24493	16						14.217	41095	10.72	401.3	23	1.46			14.217	22326	7.15						14.217	3560	1.93						11.717	2387	0.09						14.217
	11.725	1594	0.06						14.225	25441	16.62						14.225	41597	10.85	405.3	92	5.85			14.225	22953	7.35						14.225	3581	1.94						11.725	2851	0.11						14.225
	11.733	1423	0.06						14.233	25591	16.72						14.233	40894	10.67	413.3	36	2.29			14.233	22266	7.13						14.233	3479	1.88						11.733	1779	0.07						14.233
	11.742	1001	0.04						14.242	25190	16.46						14.242	40161	10.47	415.3	76	4.83			14.242	21780	6.97						14.242	3590	1.94						11.742	2667	0.1						14.242
	11.75	1466	0.06						14.25	25101	16.4						14.25	39180	10.22	418.3	70	4.45			14.25	21030	6.73						14.25	3693	2						11.75	3426	0.13						14.25
	11.758	1578	0.06						14.258	24268	15.86						14.258	38791	10.12	429.3	46	2.92			14.258	20724	6.63						14.258	3820	2.07						11.758	3530	0.13						14.258
	11.767	1599	0.06						14.267	23036	15.05						14.267	38085	9.93	431.3	34	2.16			14.267	20386	6.53						14.267	3745	2.03						11.767	1978	0.07						14.267
	11.775	1374	0.05						14.275	22262	14.55						14.275	37296	9.73	443.3	71	4.51			14.275	20165	6.46						14.275	3708	2.01						11.775	2795	0.11						14.275
	11.783	1986	0.08						14.283	22328	14.59						14.283	36243	9.45	482.3	72	4.58			14.283	20196	6.47						14.283	3616	1.96						11.783	3071	0.12						14.283
	11.792	1920	0.08						14.292	21994	14.37						14.292	35425	9.24	500.35	149	9.47			14.292	20128	6.44						14.292	3615	1.95						11.792	2582	0.1						14.292
	11.8	2007	0.08						14.3	22345	14.6						14.3	35353	9.22	501.4	24	1.53			14.3	19475	6.23						14.3	3712	2.01						11.8	3193	0.12						14.3
	11.808	2200	0.09						14.308	22070	14.42						14.308	34951	9.12	502.4	80	5.09			14.308	19272	6.17						14.308	3746	2.03						11.808	1585	0.06						14.308
	11.817	2427	0.1						14.317	22003	14.38						14.317	35128	9.16	[MS Spectrum]					14.317	18718	5.99						14.317	3805	2.06						11.817	3395	0.13						14.317
	11.825	2170	0.09						14.325	21940	14.33						14.325	34455	8.99	# of Peaks	189				14.325	18858	6.04						14.325	3562	1.93						11.825	2956	0.11						14.325
	11.833	1526	0.06						14.333	21930	14.33						14.333	34470	8.99	Raw Spectrum	25.217 -> 25.233 (scan : 2715 -> 2717)				14.333	19543	6.26						14.333	3756	2.03						11.833	3084	0.12						14.333
	11.842	1864	0.07						14.342	22405	14.64						14.342	35364	9.22	Background	25.033 <-> 25.717 (scan : 2693 <-> 2775)				14.342	20290	6.5						14.342	3576	1.93						11.842	1904	0.07						14.342
	11.85	2688	0.11						14.35	22386	14.63						14.35	35814	9.34	Base Peak	m/z 55.05 (Inten : 3,530)				14.35	20473	6.55						14.35	3572	1.93						11.85	3730	0.14						14.35
	11.858	1547	0.06						14.358	21999	14.37						14.358	36101	9.42	Event#	1				14.358	21012	6.73						14.358	3342	1.81						11.858	2290	0.09						14.358
	11.867	1806	0.07						14.367	21563	14.09						14.367	35794	9.34	m/z	Absolute Intensity	Relative Intensity			14.367	20927	6.7						14.367	3530	1.91						11.867	3272	0.12						14.367
	11.875	1863	0.07						14.375	21097	13.78						14.375	35264	9.2	27.05	125	3.54			14.375	21004	6.72						14.375	3614	1.95						11.875	3001	0.11						14.375
	11.883	1821	0.07						14.383	20901	13.66						14.383	35586	9.28	28.05	36	1.02			14.383	20664	6.62						14.383	3511	1.9						11.883	2704	0.1						14.383
	11.892	1794	0.07						14.392	21297	13.91						14.392	36305	9.47	29.05	455	12.89			14.392	20074	6.43						14.392	3436	1.86						11.892	2786	0.11						14.392
	11.9	2117	0.08						14.4	21998	14.37						14.4	36791	9.6	39.05	101	2.86			14.4	20689	6.62						14.4	3630	1.96						11.9	2881	0.11						14.4
	11.908	1529	0.06						14.408	21510	14.05						14.408	37109	9.68	40.1	37	1.05			14.408	20960	6.71						14.408	3814	2.06						11.908	3165	0.12						14.408
	11.917	1513	0.06						14.417	21455	14.02						14.417	37369	9.75	41.05	1657	46.94			14.417	20705	6.63						14.417	3514	1.9						11.917	2564	0.1						14.417
	11.925	2103	0.08						14.425	22330	14.59						14.425	38653	10.08	42.1	351	9.94			14.425	20918	6.7						14.425	3364	1.82						11.925	2542	0.1						14.425
	11.933	1532	0.06						14.433	23009	15.03						14.433	40189	10.48	43.05	2120	60.06			14.433	21663	6.94						14.433	3386	1.83						11.933	2172	0.08						14.433
	11.942	1667	0.07						14.442	23102	15.09						14.442	40599	10.59	44.05	55	1.56			14.442	21984	7.04						14.442	3596	1.94						11.942	3884	0.15						14.442
	11.95	1821	0.07						14.45	23421	15.3						14.45	40471	10.56	45	4	0.11			14.45	21735	6.96						14.45	3685	1.99						11.95	2672	0.1						14.45
	11.958	2166	0.09						14.458	23081	15.08						14.458	40437	10.55	51	34	0.96			14.458	21442	6.86						14.458	3588	1.94						11.958	2145	0.08						14.458
	11.967	2403	0.1						14.467	22637	14.79						14.467	40015	10.44	53.05	97	2.75			14.467	21286	6.81						14.467	3422	1.85						11.967	2809	0.11						14.467
	11.975	1529	0.06						14.475	22995	15.02						14.475	39580	10.32	54.05	514	14.56			14.475	21245	6.8						14.475	3708	2.01						11.975	2811	0.11						14.475
	11.983	1714	0.07						14.483	23645	15.45						14.483	39278	10.24	55.05	3530	100			14.483	20941	6.7						14.483	3692	2						11.983	2573	0.1						14.483
	11.992	1345	0.05						14.492	22870	14.94						14.492	38746	10.11	56.05	688	19.49			14.492	21078	6.75						14.492	3435	1.86						11.992	2174	0.08						14.492
	12	1056	0.04						14.5	22835	14.92						14.5	38316	9.99	57.1	1428	40.45			14.5	20996	6.72						14.5	3436	1.86						12	2497	0.09						14.5
	12.008	2159	0.09						14.508	22203	14.51						14.508	38471	10.03	58.05	361	10.23			14.508	20881	6.69						14.508	3350	1.81						12.008	3103	0.12						14.508
	12.017	1225	0.05						14.517	21937	14.33						14.517	38371	10.01	59.05	88	2.49			14.517	20380	6.52						14.517	3389	1.83						12.017	2049	0.08						14.517
	12.025	1394	0.06						14.525	22209	14.51						14.525	38708	10.1	60	15	0.42			14.525	20277	6.49						14.525	3364	1.82						12.025	2959	0.11						14.525
	12.033	1489	0.06						14.533	22033	14.4						14.533	39166	10.22	65	60	1.7			14.533	20430	6.54						14.533	3564	1.93						12.033	4069	0.15						14.533
	12.042	1410	0.06						14.542	22325	14.59						14.542	39455	10.29	66.1	123	3.48			14.542	21178	6.78						14.542	3727	2.02						12.042	2936	0.11						14.542
	12.05	2497	0.1						14.55	22552	14.73						14.55	40774	10.63	67.05	1458	41.3			14.55	21795	6.98						14.55	3435	1.86						12.05	2240	0.08						14.55
	12.058	1688	0.07						14.558	22710	14.84						14.558	40990	10.69	68.1	633	17.93			14.558	21472	6.87						14.558	3149	1.7						12.058	3847	0.15						14.558
	12.067	1795	0.07						14.567	21922	14.32						14.567	40666	10.61	69.1	2559	72.49			14.567	20845	6.67						14.567	3297	1.78						12.067	2978	0.11						14.567
	12.075	1303	0.05						14.575	22019	14.39						14.575	39767	10.37	70.1	505	14.31			14.575	21213	6.79						14.575	3295	1.78						12.075	2407	0.09						14.575
	12.083	1893	0.08						14.583	21952	14.34						14.583	37643	9.82	71.1	928	26.29			14.583	21067	6.74						14.583	3063	1.66						12.083	3058	0.12						14.583
	12.092	1509	0.06						14.592	21367	13.96						14.592	36786	9.59	72.1	49	1.39			14.592	20914	6.7						14.592	3033	1.64						12.092	2660	0.1						14.592
	12.1	1298	0.05						14.6	21377	13.97						14.6	35670	9.3	73.1	16	0.45			14.6	20728	6.64						14.6	3354	1.81						12.1	2612	0.1						14.6
	12.108	1364	0.05						14.608	21471	14.03						14.608	34341	8.96	77.05	42	1.19			14.608	20419	6.54						14.608	3367	1.82						12.108	2729	0.1						14.608
	12.117	1878	0.07						14.617	21883	14.3						14.617	34642	9.04	78.1	109	3.09			14.617	19778	6.33						14.617	3473	1.88						12.117	3430	0.13						14.617
	12.125	1766	0.07						14.625	21452	14.02						14.625	34518	9	79.1	433	12.27			14.625	19845	6.35						14.625	3471	1.88						12.125	3625	0.14						14.625
	12.133	1830	0.07						14.633	20531	13.41						14.633	34053	8.88	80.1	563	15.95			14.633	19462	6.23						14.633	3491	1.89						12.133	2950	0.11						14.633
	12.142	1521	0.06						14.642	20536	13.42						14.642	33432	8.72	81.1	1443	40.88			14.642	20482	6.56						14.642	3322	1.8						12.142	2255	0.09						14.642
	12.15	1386	0.06						14.65	20780	13.58						14.65	32836	8.56	82.1	726	20.57			14.65	19950	6.39						14.65	3418	1.85						12.15	4003	0.15						14.65
	12.158	1631	0.07						14.658	20871	13.64						14.658	32705	8.53	83.1	1922	54.45			14.658	19223	6.15						14.658	3434	1.86						12.158	2596	0.1						14.658
	12.167	2075	0.08						14.667	20941	13.68						14.667	32732	8.54	84.1	359	10.17			14.667	18956	6.07						14.667	3281	1.77						12.167	2920	0.11						14.667
	12.175	1478	0.06						14.675	21320	13.93						14.675	32550	8.49	85.1	431	12.21			14.675	19259	6.17						14.675	3236	1.75						12.175	3551	0.13						14.675
	12.183	1495	0.06						14.683	22304	14.57						14.683	33049	8.62	86.1	52	1.47			14.683	19436	6.22						14.683	3147	1.7						12.183	3602	0.14						14.683
	12.192	1735	0.07						14.692	22149	14.47						14.692	33185	8.66	87.1	72	2.04			14.692	19593	6.27						14.692	3355	1.81						12.192	2930	0.11						14.692
	12.2	2051	0.08						14.7	22429	14.65						14.7	32754	8.54	91.1	114	3.23			14.7	19523	6.25						14.7	3564	1.93						12.2	3542	0.13						14.7
	12.208	1685	0.07						14.708	22515	14.71						14.708	33278	8.68	92.05	20	0.57			14.708	19853	6.36						14.708	3470	1.88						12.208	2523	0.1						14.708
	12.217	1493	0.06						14.717	22283	14.56						14.717	34002	8.87	93.1	383	10.85			14.717	19975	6.4						14.717	3162	1.71						12.217	3132	0.12						14.717
	12.225	1684	0.07						14.725	22584	14.76						14.725	34626	9.03	94.1	370	10.48			14.725	20106	6.44						14.725	3372	1.82						12.225	2785	0.11						14.725
	12.233	1920	0.08						14.733	22362	14.61						14.733	34646	9.04	95.1	1343	38.05			14.733	19818	6.34						14.733	3374	1.82						12.233	2817	0.11						14.733
	12.242	1851	0.07						14.742	22703	14.83						14.742	35069	9.15	96.1	862	24.42			14.742	20121	6.44						14.742	3484	1.88						12.242	3698	0.14						14.742
	12.25	1611	0.06						14.75	22932	14.98						14.75	36262	9.46	97.1	1826	51.73			14.75	20415	6.54						14.75	3542	1.92						12.25	2565	0.1						14.75
	12.258	1795	0.07						14.758	23374	15.27						14.758	37487	9.78	98.1	360	10.2			14.758	20970	6.71						14.758	3345	1.81						12.258	2601	0.1						14.758
	12.267	1944	0.08						14.767	23814	15.56						14.767	38354	10	99.1	228	6.46			14.767	20919	6.7						14.767	3411	1.84						12.267	1815	0.07						14.767
	12.275	1525	0.06						14.775	24208	15.82						14.775	39577	10.32	100.1	31	0.88			14.775	21038	6.74						14.775	3704	2						12.275	1769	0.07						14.775
	12.283	1677	0.07						14.783	23715	15.49						14.783	39506	10.3	101.1	3	0.08			14.783	21560	6.9						14.783	3452	1.87						12.283	2371	0.09						14.783
	12.292	2249	0.09						14.792	23074	15.08						14.792	39393	10.27	105.1	55	1.56			14.792	21562	6.9						14.792	3739	2.02						12.292	3426	0.13						14.792
	12.3	1117	0.04						14.8	22853	14.93						14.8	39572	10.32	106.1	36	1.02			14.8	21098	6.75						14.8	3661	1.98						12.3	2234	0.08						14.8
	12.308	1833	0.07						14.808	22703	14.83						14.808	39173	10.22	107.1	267	7.56			14.808	21075	6.75						14.808	3501	1.89						12.308	2254	0.09						14.808
	12.317	1316	0.05						14.817	23046	15.06						14.817	38019	9.92	108.1	180	5.1			14.817	20686	6.62						14.817	3557	1.92						12.317	2752	0.1						14.817
	12.325	1733	0.07						14.825	23141	15.12						14.825	38137	9.95	109.1	660	18.7			14.825	20657	6.61						14.825	3643	1.97						12.325	2367	0.09						14.825
	12.333	1659	0.07						14.833	23148	15.12						14.833	37485	9.78	110.15	363	10.28			14.833	20454	6.55						14.833	3207	1.73						12.333	2306	0.09						14.833
	12.342	2026	0.08						14.842	22858	14.93						14.842	36483	9.52	111.15	952	26.97			14.842	20608	6.6						14.842	3393	1.83						12.342	3301	0.13						14.842
	12.35	1420	0.06						14.85	22956	15						14.85	35839	9.35	112.15	144	4.08			14.85	20431	6.54						14.85	3469	1.88						12.35	2490	0.09						14.85
	12.358	1636	0.07						14.858	23116	15.1						14.858	35896	9.36	113.15	94	2.66			14.858	20377	6.52						14.858	3559	1.92						12.358	2224	0.08						14.858
	12.367	1660	0.07						14.867	23314	15.23						14.867	35227	9.19	114.1	109	3.09			14.867	20758	6.65						14.867	3353	1.81						12.367	3099	0.12						14.867
	12.375	1115	0.04						14.875	23643	15.45						14.875	33817	8.82	115.1	34	0.96			14.875	20056	6.42						14.875	3527	1.91						12.375	2352	0.09						14.875
	12.383	1408	0.06						14.883	22712	14.84						14.883	33101	8.63	117.1	26	0.74			14.883	20314	6.5						14.883	3647	1.97						12.383	2995	0.11						14.883
	12.392	1957	0.08						14.892	22587	14.76						14.892	32502	8.48	118.1	38	1.08			14.892	20038	6.42						14.892	3644	1.97						12.392	2553	0.1						14.892
	12.4	1906	0.08						14.9	22795	14.89						14.9	32339	8.43	119.1	34	0.96			14.9	19459	6.23						14.9	3716	2.01						12.4	3050	0.12						14.9
	12.408	1375	0.05						14.908	22589	14.76						14.908	32127	8.38	120.1	57	1.61			14.908	19751	6.32						14.908	3399	1.84						12.408	2426	0.09						14.908
	12.417	1882	0.08						14.917	23174	15.14						14.917	33298	8.68	121.15	530	15.01			14.917	19886	6.37						14.917	3557	1.92						12.417	2801	0.11						14.917
	12.425	2363	0.09						14.925	22848	14.93						14.925	34057	8.88	122.1	157	4.45			14.925	19928	6.38						14.925	3310	1.79						12.425	2543	0.1						14.925
	12.433	1798	0.07						14.933	23495	15.35						14.933	34373	8.97	123.15	351	9.94			14.933	20423	6.54						14.933	3547	1.92						12.433	2911	0.11						14.933
	12.442	1521	0.06						14.942	23300	15.22						14.942	34886	9.1	124.15	265	7.51			14.942	20583	6.59						14.942	3208	1.73						12.442	3098	0.12						14.942
	12.45	1814	0.07						14.95	23257	15.2						14.95	35490	9.26	125.15	689	19.52			14.95	20372	6.52						14.95	3220	1.74						12.45	1983	0.08						14.95
	12.458	2267	0.09						14.958	24018	15.69						14.958	37079	9.67	126.2	75	2.12			14.958	20538	6.58						14.958	3221	1.74						12.458	2279	0.09						14.958
	12.467	1678	0.07						14.967	24378	15.93						14.967	37421	9.76	127.2	56	1.59			14.967	21052	6.74						14.967	3180	1.72						12.467	2782	0.11						14.967
	12.475	1734	0.07						14.975	24496	16.01						14.975	38023	9.92	129.2	19	0.54			14.975	21263	6.81						14.975	3000	1.62						12.475	3476	0.13						14.975
	12.483	1712	0.07						14.983	24472	15.99						14.983	38630	10.08	133.15	68	1.93			14.983	21380	6.84						14.983	3370	1.82						12.483	2368	0.09						14.983
	12.492	1764	0.07						14.992	24457	15.98						14.992	38880	10.14	134.15	23	0.65			14.992	21587	6.91						14.992	3550	1.92						12.492	2232	0.08						14.992
	12.5	1747	0.07						15	24489	16						15	39304	10.25	135.15	448	12.69			15	22185	7.1						15	3316	1.79						12.5	1959	0.07						15
	12.508	1958	0.08						15.008	23681	15.47						15.008	39205	10.23	136.15	68	1.93			15.008	21791	6.98						15.008	3256	1.76						12.508	2107	0.08						15.008
	12.517	1391	0.06						15.017	24020	15.69						15.017	38846	10.13	137.15	203	5.75			15.017	21921	7.02						15.017	3261	1.76						12.517	1810	0.07						15.017
	12.525	1360	0.05						15.025	23011	15.03						15.025	39274	10.24	138.1	216	6.12			15.025	21970	7.03						15.025	3276	1.77						12.525	2738	0.1						15.025
	12.533	1281	0.05						15.033	23131	15.11						15.033	39210	10.23	139.15	303	8.58			15.033	22018	7.05						15.033	3322	1.8						12.533	3211	0.12						15.033
	12.542	1945	0.08						15.042	22730	14.85						15.042	38910	10.15	140.2	56	1.59			15.042	21875	7						15.042	3304	1.79						12.542	2395	0.09						15.042
	12.55	2357	0.09						15.05	22496	14.7						15.05	38698	10.09	141.2	68	1.93			15.05	21782	6.97						15.05	3299	1.78						12.55	3118	0.12						15.05
	12.558	1573	0.06						15.058	22213	14.51						15.058	38977	10.17	147.2	30	0.85			15.058	21802	6.98						15.058	3404	1.84						12.558	2690	0.1						15.058
	12.567	1679	0.07						15.067	22975	15.01						15.067	39117	10.2	148.1	68	1.93			15.067	22469	7.19						15.067	3458	1.87						12.567	2290	0.09						15.067
	12.575	1607	0.06						15.075	23729	15.5						15.075	39034	10.18	149.1	198	5.61			15.075	22382	7.17						15.075	3388	1.83						12.575	3259	0.12						15.075
	12.583	1409	0.06						15.083	23373	15.27						15.083	39082	10.19	150.15	62	1.76			15.083	21970	7.03						15.083	3488	1.89						12.583	2756	0.1						15.083
	12.592	1399	0.06						15.092	23324	15.24						15.092	38170	9.96	151.1	125	3.54			15.092	21862	7						15.092	3094	1.67						12.592	3036	0.12						15.092
	12.6	1816	0.07						15.1	22657	14.8						15.1	37368	9.75	152.15	148	4.19			15.1	21806	6.98						15.1	2985	1.61						12.6	1992	0.08						15.1
	12.608	1632	0.07						15.108	22498	14.7						15.108	36947	9.64	153.1	208	5.89			15.108	21691	6.94						15.108	3101	1.68						12.608	2761	0.1						15.108
	12.617	1793	0.07						15.117	22809	14.9						15.117	36441	9.5	154.1	115	3.26			15.117	21297	6.82						15.117	3095	1.67						12.617	2099	0.08						15.117
	12.625	1229	0.05						15.125	22636	14.79						15.125	35571	9.28	155.1	74	2.1			15.125	20854	6.68						15.125	3232	1.75						12.625	2494	0.09						15.125
	12.633	1667	0.07						15.133	22321	14.58						15.133	34146	8.91	161.1	66	1.87			15.133	20996	6.72						15.133	3385	1.83						12.633	2633	0.1						15.133
	12.642	1198	0.05						15.142	22383	14.62						15.142	33571	8.76	162.1	7	0.2			15.142	20385	6.53						15.142	3374	1.82						12.642	3246	0.12						15.142
	12.65	1999	0.08						15.15	22364	14.61						15.15	32178	8.39	163.1	97	2.75			15.15	19339	6.19						15.15	3376	1.83						12.65	3042	0.12						15.15
	12.658	1771	0.07						15.158	22505	14.7						15.158	32558	8.49	164.1	69	1.95			15.158	19197	6.15						15.158	3245	1.75						12.658	2486	0.09						15.158
	12.667	1347	0.05						15.167	22797	14.89						15.167	32409	8.45	165.15	82	2.32			15.167	19322	6.19						15.167	3337	1.8						12.667	2164	0.08						15.167
	12.675	1692	0.07						15.175	22465	14.68						15.175	32155	8.39	166.1	111	3.14			15.175	19580	6.27						15.175	3288	1.78						12.675	2703	0.1						15.175
	12.683	1814	0.07						15.183	22959	15						15.183	32144	8.38	167.1	151	4.28			15.183	20323	6.51						15.183	3337	1.8						12.683	2103	0.08						15.183
	12.692	1949	0.08						15.192	23944	15.64						15.192	32992	8.6	169.1	58	1.64			15.192	20735	6.64						15.192	3295	1.78						12.692	2353	0.09						15.192
	12.7	2092	0.08						15.2	26571	17.36						15.2	35570	9.28	173.1	69	1.95			15.2	22291	7.14						15.2	2959	1.6						12.7	2426	0.09						15.2
	12.708	1526	0.06						15.208	32500	21.23						15.208	40400	10.54	175.1	47	1.33			15.208	26650	8.53						15.208	3156	1.71						12.708	2815	0.11						15.208
	12.717	2375	0.09						15.217	39533	25.83						15.217	49771	12.98	177.1	55	1.56			15.217	33917	10.86						15.217	3443	1.86						12.717	3130	0.12						15.217
	12.725	2737	0.11						15.225	45807	29.93						15.225	58295	15.2	178.1	55	1.56			15.225	41944	13.43						15.225	3358	1.82						12.725	2702	0.1						15.225
	12.733	1295	0.05						15.233	48322	31.57						15.233	61311	15.99	179.1	59	1.67			15.233	45858	14.68						15.233	3251	1.76						12.733	2344	0.09						15.233
	12.742	1366	0.05						15.242	44123	28.83						15.242	56422	14.72	180.1	64	1.81			15.242	41905	13.42						15.242	3195	1.73						12.742	2552	0.1						15.242
	12.75	1490	0.06						15.25	35868	23.44						15.25	48349	12.61	181.1	80	2.27			15.25	34788	11.14						15.25	3033	1.64						12.75	2879	0.11						15.25
	12.758	1401	0.06						15.258	29452	19.24						15.258	41519	10.83	182.1	34	0.96			15.258	28018	8.97						15.258	3041	1.64						12.758	1944	0.07						15.258
	12.767	1607	0.06						15.267	25778	16.84						15.267	37544	9.79	183.1	36	1.02			15.267	24326	7.79						15.267	2973	1.61						12.767	2357	0.09						15.267
	12.775	1774	0.07						15.275	23913	15.62						15.275	36252	9.46	185.1	72	2.04			15.275	22607	7.24						15.275	3027	1.64						12.775	3160	0.12						15.275
	12.783	1836	0.07						15.283	23015	15.04						15.283	35526	9.27	191.1	49	1.39			15.283	22024	7.05						15.283	3084	1.67						12.783	2329	0.09						15.283
	12.792	1495	0.06						15.292	22779	14.88						15.292	35296	9.21	193.1	52	1.47			15.292	22128	7.08						15.292	3463	1.87						12.792	2118	0.08						15.292
	12.8	1515	0.06						15.3	23491	15.35						15.3	36078	9.41	194.1	32	0.91			15.3	22494	7.2						15.3	3398	1.84						12.8	2645	0.1						15.3
	12.808	1954	0.08						15.308	23909	15.62						15.308	36602	9.55	195.1	53	1.5			15.308	22798	7.3						15.308	3392	1.83						12.808	2827	0.11						15.308
	12.817	1750	0.07						15.317	23849	15.58						15.317	36216	9.45	197.1	123	3.48			15.317	22711	7.27						15.317	3167	1.71						12.817	3074	0.12						15.317
	12.825	1637	0.07						15.325	23738	15.51						15.325	36489	9.52	199.1	28	0.79			15.325	22775	7.29						15.325	3144	1.7						12.825	3218	0.12						15.325
	12.833	1976	0.08						15.333	23562	15.39						15.333	36316	9.47	205.1	29	0.82			15.333	23286	7.46						15.333	3487	1.89						12.833	2416	0.09						15.333
	12.842	1815	0.07						15.342	23373	15.27						15.342	35921	9.37	206.1	136	3.85			15.342	23417	7.5						15.342	3161	1.71						12.842	2146	0.08						15.342
	12.85	1195	0.05						15.35	22895	14.96						15.35	35795	9.34	207.1	70	1.98			15.35	23348	7.47						15.35	3222	1.74						12.85	2336	0.09						15.35
	12.858	1890	0.08						15.358	22582	14.75						15.358	36238	9.45	208.1	28	0.79			15.358	22820	7.31						15.358	3004	1.62						12.858	2702	0.1						15.358
	12.867	1923	0.08						15.367	22718	14.84						15.367	35793	9.34	209.1	48	1.36			15.367	22725	7.28						15.367	3140	1.7						12.867	2759	0.1						15.367
	12.875	1889	0.08						15.375	23305	15.23						15.375	34636	9.03	218.1	16	0.45			15.375	22527	7.21						15.375	3273	1.77						12.875	2586	0.1						15.375
	12.883	1825	0.07						15.383	23161	15.13						15.383	34329	8.95	219.1	37	1.05			15.383	22133	7.09						15.383	3214	1.74						12.883	2343	0.09						15.383
	12.892	2483	0.1						15.392	22344	14.6						15.392	34254	8.93	220.15	189	5.35			15.392	21766	6.97						15.392	3501	1.89						12.892	2486	0.09						15.392
	12.9	1660	0.07						15.4	22561	14.74						15.4	33928	8.85	221.1	85	2.41			15.4	21398	6.85						15.4	3470	1.88						12.9	2243	0.09						15.4
	12.908	2685	0.11						15.408	22507	14.71						15.408	33099	8.63	222.15	125	3.54			15.408	21255	6.8						15.408	3105	1.68						12.908	2061	0.08						15.408
	12.917	2183	0.09						15.417	22111	14.45						15.417	32950	8.59	223.1	151	4.28			15.417	21575	6.91						15.417	3201	1.73						12.917	2511	0.1						15.417
	12.925	1853	0.07						15.425	22215	14.51						15.425	31904	8.32	233.1	29	0.82			15.425	21314	6.82						15.425	3637	1.97						12.925	3256	0.12						15.425
	12.933	2168	0.09						15.433	22444	14.66						15.433	31320	8.17	234.1	68	1.93			15.433	21284	6.81						15.433	3381	1.83						12.933	2620	0.1						15.433
	12.942	1532	0.06						15.442	22883	14.95						15.442	31127	8.12	235.1	51	1.44			15.442	21386	6.85						15.442	3359	1.82						12.942	2347	0.09						15.442
	12.95	1658	0.07						15.45	22450	14.67						15.45	31356	8.18	236.1	61	1.73			15.45	22334	7.15						15.45	3399	1.84						12.95	2651	0.1						15.45
	12.958	2010	0.08						15.458	21691	14.17						15.458	31682	8.26	237.2	319	9.04			15.458	22341	7.15						15.458	3453	1.87						12.958	3933	0.15						15.458
	12.967	2162	0.09						15.467	21934	14.33						15.467	31257	8.15	238.2	58	1.64			15.467	22303	7.14						15.467	3471	1.88						12.967	2730	0.1						15.467
[truncated: 2,283 more rows]
[truncated: 11 more columns]

## Sheet: SI Fig. 14
Supplementary Figure 14a		Fe 2p XPS spectra				Supplementary Figure 14b		N 1s XPS spectra
[truncated: 404 more rows]

[truncated: 3 more sheets: SI Fig. 15, SI Fig. 17, SI Fig. 19]
